# Supplementary material for: 4-[Bis(4-fluorophenyl)methyl]piperazin-1-ium picrate
Source: Acta Crystallogr Sect E Struct Rep Online. 2011 Sep 14;67(Pt 10):o2587–8. doi: 10.1107/S160053681103580X (PMC3201484; doi:10.1107/S160053681103580X)
Supplement: Supplementary file 1 [file e-67-o2587-sup1.cif]

##############################################################################
#                                                                            #
# This CIF contains the data in a paper accepted for publication in          #
# Acta Crystallographica Section E. It conforms to the requirements of       #
# Notes for Authors for Acta Crystallographica Section E, and has been       #
# peer reviewed under the auspices of the IUCr Commission on Journals.       #
#                                                                            #
# Full details of the Crystallographic Information File format               #
# are given in the paper "The Crystallographic Information File (CIF):       #
# a New Standard Archive File for Crystallography" by S. R. Hall, F. H.      #
# Allen and I. D. Brown [Acta Cryst. (1991), A47, 655-685].                  #
#                                                                            #
# The current version of the core CIF dictionary is obtainable from          #
# ftp://ftp.iucr.org/pub/cif_core.dic.                                       #
#                                                                            #
# Software is freely available for graphical display of the structure(s)     #
# in this CIF. For information consult the CIF software page                 #
# http://www.iucr.org/resources/cif/software.                                #
#                                                                            #
# This file may be used for bona fide research purposes within the           #
# scientific community so long as proper attribution is given to the journal # 
# article from which it was obtained.                                        #
#                                                                            #
##############################################################################
data_I
_audit_creation_method     SHELXL-97
_chemical_name_systematic
;
4-[bis(4-fluorophenyl)methyl]piperazin-1-ium 2,4,6-trinitrophenolate
;
_chemical_name_common
;
4,4'-Difluorobenzhydryl piperazinium picrate
;
_chemical_formula_moiety     'C17 H19 F2 N2 +, C6 H2 N3 O7 -'
_chemical_formula_sum     'C23 H21 F2 N5 O7'
_chemical_formula_iupac     'C17 H19 F2 N2 +, C6 H2 N3 O7 -'
_chemical_formula_weight     517.45
_chemical_melting_point     ?
_symmetry_cell_setting     monoclinic
_symmetry_space_group_name_H-M     'P 21/c  '
_symmetry_space_group_name_Hall     '-P 2ybc '
loop_
    _symmetry_equiv_pos_as_xyz
    'x, y, z'
    '-x, y+1/2, -z+1/2'
    '-x, -y, -z'
    'x, -y-1/2, z-1/2'
_cell_length_a     8.9425(2)
_cell_length_b     11.8286(2)
_cell_length_c     23.0922(4)
_cell_angle_alpha     90.00
_cell_angle_beta     105.7200(10)
_cell_angle_gamma     90.00
_cell_volume     2351.27(8)
_cell_formula_units_Z     4
_cell_measurement_reflns_used     9984
_cell_measurement_theta_min     2.51
_cell_measurement_theta_max     28.31
_cell_measurement_temperature     200(2)
_exptl_crystal_description     'block'
_exptl_crystal_colour     'yellow'
_exptl_crystal_size_max     0.516
_exptl_crystal_size_mid     0.49
_exptl_crystal_size_min     0.405
_exptl_crystal_density_diffrn     1.462
_exptl_crystal_density_meas     ?
_exptl_crystal_density_method     'not measured'
_exptl_crystal_F_000     1072
_exptl_absorpt_coefficient_mu     0.120
_exptl_absorpt_correction_type     multi-scan
_exptl_absorpt_process_details
;
(SADABS: Bruker, 2008)
;
_exptl_absorpt_correction_T_min     0.9282
_exptl_absorpt_correction_T_max     1.0000
_exptl_special_details     ?
_diffrn_ambient_temperature     200(2)
_diffrn_radiation_type     MoK\a
_diffrn_radiation_wavelength     0.71073
_diffrn_radiation_source     'fine-focus sealed tube'
_diffrn_radiation_monochromator     graphite
_diffrn_measurement_device_type     'Bruker APEXII CCD'
_diffrn_measurement_device     ?
_diffrn_measurement_method     '\f and \w scans'
_diffrn_reflns_number     20823
_diffrn_reflns_av_R_equivalents     0.0129
_diffrn_reflns_av_sigmaI/netI     0.0116
_diffrn_reflns_theta_min     1.95
_diffrn_reflns_theta_max     28.31
_diffrn_reflns_theta_full     28.31
_diffrn_measured_fraction_theta_max     0.998
_diffrn_measured_fraction_theta_full     0.998
_diffrn_reflns_limit_h_min     -10
_diffrn_reflns_limit_h_max     11
_diffrn_reflns_limit_k_min     -15
_diffrn_reflns_limit_k_max     13
_diffrn_reflns_limit_l_min     -30
_diffrn_reflns_limit_l_max     30
_refine_special_details
;
;
_reflns_number_total     5842
_reflns_number_gt     5041
_reflns_threshold_expression     >2sigma(I)
_refine_ls_structure_factor_coef     Fsqd
_refine_ls_matrix_type     full
_refine_ls_R_factor_all     0.0454
_refine_ls_R_factor_gt     0.0392
_refine_ls_wR_factor_gt     0.1044
_refine_ls_wR_factor_ref     0.1107
_refine_ls_goodness_of_fit_ref     1.027
_refine_ls_restrained_S_all     1.027
_refine_ls_number_reflns     5842
_refine_ls_number_parameters     342
_refine_ls_number_restraints     0
_refine_ls_hydrogen_treatment     mixed
_refine_ls_weighting_scheme     calc
_refine_ls_weighting_details
         'calc w=1/[\s^2^(Fo^2^)+(0.0580P)^2^+0.8015P] where P=(Fo^2^+2Fc^2^)/3'
_atom_sites_solution_hydrogens     geom
_atom_sites_solution_primary     direct
_atom_sites_solution_secondary     difmap
_refine_ls_shift/su_max     0.000
_refine_ls_shift/su_mean     0.000
_refine_diff_density_max     0.324
_refine_diff_density_min     -0.306
_refine_ls_extinction_method     none
_refine_ls_extinction_coef     ?
_refine_ls_abs_structure_Flack     ?
loop_
    _atom_type_symbol
    _atom_type_description
    _atom_type_scat_dispersion_real
    _atom_type_scat_dispersion_imag
    _atom_type_scat_source
    'C' 'C' 0.0033 0.0016
                         'International Tables Vol C Tables 4.2.6.8 and 6.1.1.4'
    'H' 'H' 0.0000 0.0000
                         'International Tables Vol C Tables 4.2.6.8 and 6.1.1.4'
    'F' 'F' 0.0171 0.0103
                         'International Tables Vol C Tables 4.2.6.8 and 6.1.1.4'
    'N' 'N' 0.0061 0.0033
                         'International Tables Vol C Tables 4.2.6.8 and 6.1.1.4'
    'O' 'O' 0.0106 0.0060
                         'International Tables Vol C Tables 4.2.6.8 and 6.1.1.4'
_computing_data_collection     'APEX2 (Bruker, 2010)'
_computing_cell_refinement     'SAINT (Bruker, 2010)'
_computing_data_reduction     'SAINT (Bruker, 2010)'
_computing_structure_solution     'SHELXS97 (Sheldrick, 2008)'
_computing_structure_refinement     'SHELXL97 (Sheldrick, 2008)'
_computing_molecular_graphics
            'ORTEPIII (Farrugia, 1997) and Mercury (Macrae <i>et al.</i>, 2008)'
_computing_publication_material
                            'SHELXL97 (Sheldrick, 2008) and PLATON (Spek, 2009)'
loop_
    _atom_site_type_symbol
    _atom_site_label
    _atom_site_fract_x
    _atom_site_fract_y
    _atom_site_fract_z
    _atom_site_U_iso_or_equiv
    _atom_site_adp_type
    _atom_site_calc_flag
    _atom_site_refinement_flags
    _atom_site_occupancy
    _atom_site_symmetry_multiplicity
    _atom_site_disorder_assembly
    _atom_site_disorder_group
    F F1 0.59114(13) 0.42083(9) 0.07691(4) 0.0571(3) Uani d . 1 1 . .
    F F2 -0.17242(8) 0.30044(8) 0.27076(4) 0.0414(2) Uani d . 1 1 . .
    N N1 0.53229(10) 0.45389(8) 0.34157(4) 0.02357(19) Uani d . 1 1 . .
    N N2 0.77494(11) 0.44880(8) 0.45221(4) 0.02322(19) Uani d . 1 1 . .
    H H721 0.8435(19) 0.4073(14) 0.4805(7) 0.036(4) Uiso d . 1 1 . .
    H H722 0.7972(18) 0.5235(14) 0.4633(7) 0.035(4) Uiso d . 1 1 . .
    C C1 0.41152(13) 0.49894(9) 0.28976(5) 0.0243(2) Uani d . 1 1 . .
    H H1 0.4030 0.5824 0.2952 0.029 Uiso calc R 1 1 . .
    C C2 0.49947(13) 0.48107(10) 0.39896(5) 0.0256(2) Uani d . 1 1 . .
    H H2A 0.3914 0.4593 0.3972 0.031 Uiso calc R 1 1 . .
    H H2B 0.5104 0.5635 0.4064 0.031 Uiso calc R 1 1 . .
    C C3 0.61166(12) 0.41795(10) 0.44964(5) 0.0252(2) Uani d . 1 1 . .
    H H3A 0.5902 0.4370 0.4884 0.030 Uiso calc R 1 1 . .
    H H3B 0.5970 0.3355 0.4431 0.030 Uiso calc R 1 1 . .
    C C4 0.80775(12) 0.43290(10) 0.39261(5) 0.0259(2) Uani d . 1 1 . .
    H H4A 0.8047 0.3514 0.3826 0.031 Uiso calc R 1 1 . .
    H H4B 0.9129 0.4618 0.3945 0.031 Uiso calc R 1 1 . .
    C C5 0.68813(12) 0.49562(10) 0.34431(5) 0.0254(2) Uani d . 1 1 . .
    H H5A 0.6942 0.5776 0.3534 0.030 Uiso calc R 1 1 . .
    H H5B 0.7098 0.4844 0.3049 0.030 Uiso calc R 1 1 . .
    C C11 0.45589(13) 0.47782(10) 0.23136(5) 0.0255(2) Uani d . 1 1 . .
    C C12 0.48205(16) 0.56737(11) 0.19670(6) 0.0357(3) Uani d . 1 1 . .
    H H12 0.4681 0.6426 0.2087 0.043 Uiso calc R 1 1 . .
    C C13 0.52840(18) 0.54931(12) 0.14453(6) 0.0423(3) Uani d . 1 1 . .
    H H13 0.5465 0.6111 0.1210 0.051 Uiso calc R 1 1 . .
    C C14 0.54715(16) 0.44020(13) 0.12803(5) 0.0369(3) Uani d . 1 1 . .
    C C15 0.51902(18) 0.34899(12) 0.16014(6) 0.0417(3) Uani d . 1 1 . .
    H H15 0.5313 0.2741 0.1473 0.050 Uiso calc R 1 1 . .
    C C16 0.47223(17) 0.36882(11) 0.21181(6) 0.0372(3) Uani d . 1 1 . .
    H H16 0.4509 0.3065 0.2343 0.045 Uiso calc R 1 1 . .
    C C21 0.25510(12) 0.44523(9) 0.28664(5) 0.0241(2) Uani d . 1 1 . .
    C C22 0.24318(14) 0.33552(10) 0.30656(6) 0.0303(2) Uani d . 1 1 . .
    H H22 0.3351 0.2936 0.3238 0.036 Uiso calc R 1 1 . .
    C C23 0.09940(14) 0.28616(11) 0.30173(6) 0.0321(3) Uani d . 1 1 . .
    H H23 0.0917 0.2115 0.3158 0.039 Uiso calc R 1 1 . .
    C C24 -0.03126(13) 0.34853(11) 0.27601(5) 0.0304(2) Uani d . 1 1 . .
    C C25 -0.02518(14) 0.45697(12) 0.25579(6) 0.0335(3) Uani d . 1 1 . .
    H H25 -0.1178 0.4978 0.2381 0.040 Uiso calc R 1 1 . .
    C C26 0.11954(14) 0.50573(11) 0.26174(5) 0.0298(2) Uani d . 1 1 . .
    H H26 0.1260 0.5813 0.2487 0.036 Uiso calc R 1 1 . .
    O O1 0.04838(9) 0.14124(7) 0.02412(4) 0.02909(18) Uani d . 1 1 . .
    O O31 0.31391(13) 0.16472(9) -0.00959(5) 0.0496(3) Uani d . 1 1 . .
    O O32 0.30392(17) 0.32242(10) -0.05643(6) 0.0588(3) Uani d . 1 1 . .
    O O41 0.22278(14) 0.65139(8) 0.05559(5) 0.0485(3) Uani d . 1 1 . .
    O O42 0.08126(16) 0.63785(9) 0.11771(6) 0.0578(3) Uani d . 1 1 . .
    O O51 -0.12687(16) 0.26580(12) 0.15001(5) 0.0641(4) Uani d . 1 1 . .
    O O52 -0.20063(15) 0.17435(12) 0.06807(5) 0.0598(4) Uani d . 1 1 . .
    N N3 0.27271(13) 0.26325(9) -0.01814(5) 0.0323(2) Uani d . 1 1 . .
    N N4 0.14537(14) 0.59644(9) 0.08192(5) 0.0380(3) Uani d . 1 1 . .
    N N5 -0.11622(13) 0.24272(10) 0.10035(5) 0.0349(2) Uani d . 1 1 . .
    C C31 0.07480(12) 0.24316(9) 0.03909(5) 0.0233(2) Uani d . 1 1 . .
    C C32 0.18288(13) 0.31337(10) 0.01940(5) 0.0258(2) Uani d . 1 1 . .
    C C33 0.20463(14) 0.42683(10) 0.03198(5) 0.0284(2) Uani d . 1 1 . .
    H H33 0.2723 0.4702 0.0154 0.034 Uiso calc R 1 1 . .
    C C34 0.12583(14) 0.47641(10) 0.06937(5) 0.0299(2) Uani d . 1 1 . .
    C C35 0.02432(14) 0.41477(10) 0.09322(5) 0.0307(2) Uani d . 1 1 . .
    H H35 -0.0260 0.4491 0.1201 0.037 Uiso calc R 1 1 . .
    C C36 -0.00186(13) 0.30330(10) 0.07723(5) 0.0270(2) Uani d . 1 1 . .
loop_
    _atom_site_aniso_label
    _atom_site_aniso_U_11
    _atom_site_aniso_U_22
    _atom_site_aniso_U_33
    _atom_site_aniso_U_12
    _atom_site_aniso_U_13
    _atom_site_aniso_U_23
    F1 0.0726(6) 0.0721(7) 0.0364(4) 0.0016(5) 0.0315(4) -0.0020(4)
    F2 0.0245(4) 0.0574(5) 0.0434(4) -0.0087(3) 0.0112(3) -0.0072(4)
    N1 0.0199(4) 0.0306(5) 0.0207(4) -0.0002(3) 0.0064(3) 0.0021(3)
    N2 0.0215(4) 0.0250(5) 0.0227(4) 0.0005(3) 0.0052(3) 0.0024(3)
    C1 0.0248(5) 0.0242(5) 0.0238(5) 0.0009(4) 0.0064(4) 0.0029(4)
    C2 0.0218(5) 0.0334(6) 0.0230(5) 0.0022(4) 0.0081(4) 0.0020(4)
    C3 0.0226(5) 0.0306(5) 0.0238(5) -0.0013(4) 0.0086(4) 0.0034(4)
    C4 0.0219(5) 0.0315(6) 0.0258(5) 0.0015(4) 0.0090(4) -0.0003(4)
    C5 0.0224(5) 0.0311(6) 0.0241(5) -0.0019(4) 0.0089(4) 0.0024(4)
    C11 0.0241(5) 0.0297(5) 0.0219(5) -0.0011(4) 0.0045(4) 0.0023(4)
    C12 0.0472(7) 0.0301(6) 0.0318(6) -0.0115(5) 0.0144(5) -0.0011(5)
    C13 0.0555(8) 0.0427(7) 0.0331(6) -0.0150(6) 0.0195(6) 0.0033(5)
    C14 0.0366(6) 0.0519(8) 0.0244(5) -0.0009(6) 0.0118(5) -0.0008(5)
    C15 0.0556(8) 0.0374(7) 0.0349(7) 0.0105(6) 0.0171(6) 0.0008(5)
    C16 0.0530(8) 0.0298(6) 0.0321(6) 0.0081(6) 0.0173(6) 0.0077(5)
    C21 0.0227(5) 0.0270(5) 0.0222(5) 0.0013(4) 0.0054(4) 0.0008(4)
    C22 0.0242(5) 0.0278(6) 0.0371(6) 0.0017(4) 0.0053(4) 0.0045(5)
    C23 0.0303(6) 0.0304(6) 0.0359(6) -0.0034(5) 0.0091(5) 0.0006(5)
    C24 0.0230(5) 0.0428(7) 0.0267(5) -0.0046(5) 0.0091(4) -0.0067(5)
    C25 0.0243(5) 0.0453(7) 0.0308(6) 0.0085(5) 0.0076(4) 0.0042(5)
    C26 0.0292(6) 0.0319(6) 0.0292(5) 0.0064(5) 0.0094(4) 0.0058(4)
    O1 0.0264(4) 0.0238(4) 0.0361(4) -0.0003(3) 0.0067(3) -0.0050(3)
    O31 0.0572(7) 0.0395(5) 0.0658(7) 0.0152(5) 0.0400(6) 0.0056(5)
    O32 0.0885(9) 0.0463(6) 0.0618(7) -0.0101(6) 0.0547(7) 0.0002(5)
    O41 0.0624(7) 0.0266(5) 0.0541(6) -0.0054(4) 0.0115(5) 0.0024(4)
    O42 0.0807(9) 0.0339(5) 0.0635(7) 0.0032(5) 0.0279(6) -0.0179(5)
    O51 0.0808(9) 0.0832(9) 0.0408(6) -0.0316(7) 0.0379(6) -0.0244(6)
    O52 0.0595(7) 0.0789(8) 0.0511(6) -0.0385(6) 0.0324(5) -0.0295(6)
    N3 0.0350(5) 0.0328(5) 0.0340(5) -0.0041(4) 0.0176(4) -0.0032(4)
    N4 0.0454(6) 0.0256(5) 0.0375(6) 0.0030(4) 0.0016(5) -0.0041(4)
    N5 0.0383(6) 0.0413(6) 0.0293(5) -0.0061(5) 0.0162(4) -0.0088(4)
    C31 0.0234(5) 0.0244(5) 0.0208(5) 0.0014(4) 0.0038(4) -0.0010(4)
    C32 0.0263(5) 0.0277(5) 0.0239(5) 0.0007(4) 0.0078(4) -0.0014(4)
    C33 0.0295(5) 0.0268(5) 0.0272(5) -0.0020(4) 0.0045(4) 0.0011(4)
    C34 0.0345(6) 0.0227(5) 0.0287(5) 0.0015(4) 0.0019(4) -0.0036(4)
    C35 0.0335(6) 0.0321(6) 0.0255(5) 0.0033(5) 0.0064(4) -0.0067(4)
    C36 0.0277(5) 0.0315(6) 0.0223(5) -0.0015(4) 0.0078(4) -0.0036(4)
_geom_special_details
;
;
loop_
    _geom_bond_atom_site_label_1
    _geom_bond_atom_site_label_2
    _geom_bond_site_symmetry_2
    _geom_bond_distance
    _geom_bond_publ_flag
    F1 C14 . 1.3610(14) ?
    F2 C24 . 1.3597(13) ?
    N1 C5 . 1.4636(13) ?
    N1 C2 . 1.4686(13) ?
    N1 C1 . 1.4770(14) ?
    N2 C3 . 1.4906(14) ?
    N2 C4 . 1.4947(14) ?
    N2 H721 . 0.909(17) ?
    N2 H722 . 0.926(16) ?
    C1 C21 . 1.5202(15) ?
    C1 C11 . 1.5258(15) ?
    C1 H1 . 1.0000 ?
    C2 C3 . 1.5158(15) ?
    C2 H2A . 0.9900 ?
    C2 H2B . 0.9900 ?
    C3 H3A . 0.9900 ?
    C3 H3B . 0.9900 ?
    C4 C5 . 1.5140(15) ?
    C4 H4A . 0.9900 ?
    C4 H4B . 0.9900 ?
    C5 H5A . 0.9900 ?
    C5 H5B . 0.9900 ?
    C11 C12 . 1.3854(16) ?
    C11 C16 . 1.3869(17) ?
    C12 C13 . 1.3926(18) ?
    C12 H12 . 0.9500 ?
    C13 C14 . 1.369(2) ?
    C13 H13 . 0.9500 ?
    C14 C15 . 1.370(2) ?
    C15 C16 . 1.3870(18) ?
    C15 H15 . 0.9500 ?
    C16 H16 . 0.9500 ?
    C21 C22 . 1.3905(16) ?
    C21 C26 . 1.3909(15) ?
    C22 C23 . 1.3888(17) ?
    C22 H22 . 0.9500 ?
    C23 C24 . 1.3734(18) ?
    C23 H23 . 0.9500 ?
    C24 C25 . 1.3711(19) ?
    C25 C26 . 1.3893(18) ?
    C25 H25 . 0.9500 ?
    C26 H26 . 0.9500 ?
    O1 C31 . 1.2587(13) ?
    O31 N3 . 1.2221(15) ?
    O32 N3 . 1.2179(14) ?
    O41 N4 . 1.2245(16) ?
    O42 N4 . 1.2282(16) ?
    O51 N5 . 1.2073(14) ?
    O52 N5 . 1.2143(15) ?
    N3 C32 . 1.4580(14) ?
    N4 C34 . 1.4501(15) ?
    N5 C36 . 1.4630(15) ?
    C31 C32 . 1.4383(15) ?
    C31 C36 . 1.4418(15) ?
    C32 C33 . 1.3757(16) ?
    C33 C34 . 1.3841(17) ?
    C33 H33 . 0.9500 ?
    C34 C35 . 1.3891(18) ?
    C35 C36 . 1.3721(17) ?
    C35 H35 . 0.9500 ?
loop_
    _geom_angle_atom_site_label_1
    _geom_angle_atom_site_label_2
    _geom_angle_atom_site_label_3
    _geom_angle_site_symmetry_1
    _geom_angle_site_symmetry_3
    _geom_angle
    _geom_angle_publ_flag
    C5 N1 C2 . . 107.93(8) ?
    C5 N1 C1 . . 113.08(8) ?
    C2 N1 C1 . . 111.77(8) ?
    C3 N2 C4 . . 111.54(8) ?
    C3 N2 H721 . . 111.0(10) ?
    C4 N2 H721 . . 109.4(10) ?
    C3 N2 H722 . . 112.3(10) ?
    C4 N2 H722 . . 107.0(10) ?
    H721 N2 H722 . . 105.3(14) ?
    N1 C1 C21 . . 110.43(8) ?
    N1 C1 C11 . . 110.40(9) ?
    C21 C1 C11 . . 110.24(9) ?
    N1 C1 H1 . . 108.6 ?
    C21 C1 H1 . . 108.6 ?
    C11 C1 H1 . . 108.6 ?
    N1 C2 C3 . . 109.67(9) ?
    N1 C2 H2A . . 109.7 ?
    C3 C2 H2A . . 109.7 ?
    N1 C2 H2B . . 109.7 ?
    C3 C2 H2B . . 109.7 ?
    H2A C2 H2B . . 108.2 ?
    N2 C3 C2 . . 110.27(9) ?
    N2 C3 H3A . . 109.6 ?
    C2 C3 H3A . . 109.6 ?
    N2 C3 H3B . . 109.6 ?
    C2 C3 H3B . . 109.6 ?
    H3A C3 H3B . . 108.1 ?
    N2 C4 C5 . . 109.93(9) ?
    N2 C4 H4A . . 109.7 ?
    C5 C4 H4A . . 109.7 ?
    N2 C4 H4B . . 109.7 ?
    C5 C4 H4B . . 109.7 ?
    H4A C4 H4B . . 108.2 ?
    N1 C5 C4 . . 109.94(9) ?
    N1 C5 H5A . . 109.7 ?
    C4 C5 H5A . . 109.7 ?
    N1 C5 H5B . . 109.7 ?
    C4 C5 H5B . . 109.7 ?
    H5A C5 H5B . . 108.2 ?
    C12 C11 C16 . . 118.26(11) ?
    C12 C11 C1 . . 120.70(11) ?
    C16 C11 C1 . . 121.04(10) ?
    C11 C12 C13 . . 121.27(12) ?
    C11 C12 H12 . . 119.4 ?
    C13 C12 H12 . . 119.4 ?
    C14 C13 C12 . . 118.23(12) ?
    C14 C13 H13 . . 120.9 ?
    C12 C13 H13 . . 120.9 ?
    F1 C14 C13 . . 119.08(12) ?
    F1 C14 C15 . . 118.38(13) ?
    C13 C14 C15 . . 122.51(12) ?
    C14 C15 C16 . . 118.33(13) ?
    C14 C15 H15 . . 120.8 ?
    C16 C15 H15 . . 120.8 ?
    C11 C16 C15 . . 121.35(12) ?
    C11 C16 H16 . . 119.3 ?
    C15 C16 H16 . . 119.3 ?
    C22 C21 C26 . . 118.73(11) ?
    C22 C21 C1 . . 121.76(10) ?
    C26 C21 C1 . . 119.49(10) ?
    C23 C22 C21 . . 121.20(11) ?
    C23 C22 H22 . . 119.4 ?
    C21 C22 H22 . . 119.4 ?
    C24 C23 C22 . . 118.01(12) ?
    C24 C23 H23 . . 121.0 ?
    C22 C23 H23 . . 121.0 ?
    F2 C24 C25 . . 118.85(11) ?
    F2 C24 C23 . . 118.32(12) ?
    C25 C24 C23 . . 122.84(11) ?
    C24 C25 C26 . . 118.46(11) ?
    C24 C25 H25 . . 120.8 ?
    C26 C25 H25 . . 120.8 ?
    C25 C26 C21 . . 120.76(11) ?
    C25 C26 H26 . . 119.6 ?
    C21 C26 H26 . . 119.6 ?
    O32 N3 O31 . . 123.16(11) ?
    O32 N3 C32 . . 118.00(11) ?
    O31 N3 C32 . . 118.83(10) ?
    O41 N4 O42 . . 123.52(12) ?
    O41 N4 C34 . . 118.30(11) ?
    O42 N4 C34 . . 118.16(12) ?
    O51 N5 O52 . . 122.53(12) ?
    O51 N5 C36 . . 118.60(11) ?
    O52 N5 C36 . . 118.81(10) ?
    O1 C31 C32 . . 123.95(10) ?
    O1 C31 C36 . . 123.74(10) ?
    C32 C31 C36 . . 112.31(10) ?
    C33 C32 C31 . . 124.42(10) ?
    C33 C32 N3 . . 116.94(10) ?
    C31 C32 N3 . . 118.60(10) ?
    C32 C33 C34 . . 118.57(11) ?
    C32 C33 H33 . . 120.7 ?
    C34 C33 H33 . . 120.7 ?
    C33 C34 C35 . . 121.51(11) ?
    C33 C34 N4 . . 119.03(11) ?
    C35 C34 N4 . . 119.41(11) ?
    C36 C35 C34 . . 118.68(11) ?
    C36 C35 H35 . . 120.7 ?
    C34 C35 H35 . . 120.7 ?
    C35 C36 C31 . . 124.32(11) ?
    C35 C36 N5 . . 117.23(10) ?
    C31 C36 N5 . . 118.45(10) ?
loop_
    _geom_torsion_atom_site_label_1
    _geom_torsion_atom_site_label_2
    _geom_torsion_atom_site_label_3
    _geom_torsion_atom_site_label_4
    _geom_torsion_site_symmetry_1
    _geom_torsion_site_symmetry_2
    _geom_torsion_site_symmetry_3
    _geom_torsion_site_symmetry_4
    _geom_torsion
    _geom_torsion_publ_flag
    C5 N1 C1 C21 . . . . 175.43(9) ?
    C2 N1 C1 C21 . . . . -62.52(11) ?
    C5 N1 C1 C11 . . . . 53.26(12) ?
    C2 N1 C1 C11 . . . . 175.31(9) ?
    C5 N1 C2 C3 . . . . -63.90(11) ?
    C1 N1 C2 C3 . . . . 171.15(9) ?
    C4 N2 C3 C2 . . . . -53.24(12) ?
    N1 C2 C3 N2 . . . . 58.60(12) ?
    C3 N2 C4 C5 . . . . 53.23(12) ?
    C2 N1 C5 C4 . . . . 64.26(11) ?
    C1 N1 C5 C4 . . . . -171.57(9) ?
    N2 C4 C5 N1 . . . . -58.93(12) ?
    N1 C1 C11 C12 . . . . -116.94(12) ?
    C21 C1 C11 C12 . . . . 120.78(12) ?
    N1 C1 C11 C16 . . . . 62.58(14) ?
    C21 C1 C11 C16 . . . . -59.70(14) ?
    C16 C11 C12 C13 . . . . -2.0(2) ?
    C1 C11 C12 C13 . . . . 177.51(12) ?
    C11 C12 C13 C14 . . . . 0.2(2) ?
    C12 C13 C14 F1 . . . . 179.46(13) ?
    C12 C13 C14 C15 . . . . 1.4(2) ?
    F1 C14 C15 C16 . . . . -179.17(13) ?
    C13 C14 C15 C16 . . . . -1.1(2) ?
    C12 C11 C16 C15 . . . . 2.3(2) ?
    C1 C11 C16 C15 . . . . -177.19(12) ?
    C14 C15 C16 C11 . . . . -0.8(2) ?
    N1 C1 C21 C22 . . . . -30.91(14) ?
    C11 C1 C21 C22 . . . . 91.36(12) ?
    N1 C1 C21 C26 . . . . 150.90(10) ?
    C11 C1 C21 C26 . . . . -86.83(12) ?
    C26 C21 C22 C23 . . . . 0.24(18) ?
    C1 C21 C22 C23 . . . . -177.96(11) ?
    C21 C22 C23 C24 . . . . 0.73(19) ?
    C22 C23 C24 F2 . . . . 179.55(11) ?
    C22 C23 C24 C25 . . . . -0.79(19) ?
    F2 C24 C25 C26 . . . . 179.53(11) ?
    C23 C24 C25 C26 . . . . -0.13(18) ?
    C24 C25 C26 C21 . . . . 1.15(18) ?
    C22 C21 C26 C25 . . . . -1.20(17) ?
    C1 C21 C26 C25 . . . . 177.04(11) ?
    O1 C31 C32 C33 . . . . 175.18(11) ?
    C36 C31 C32 C33 . . . . -3.91(16) ?
    O1 C31 C32 N3 . . . . -2.65(17) ?
    C36 C31 C32 N3 . . . . 178.26(10) ?
    O32 N3 C32 C33 . . . . -32.04(17) ?
    O31 N3 C32 C33 . . . . 147.48(12) ?
    O32 N3 C32 C31 . . . . 145.96(12) ?
    O31 N3 C32 C31 . . . . -34.53(17) ?
    C31 C32 C33 C34 . . . . 4.57(18) ?
    N3 C32 C33 C34 . . . . -177.56(10) ?
    C32 C33 C34 C35 . . . . -1.18(18) ?
    C32 C33 C34 N4 . . . . -178.72(11) ?
    O41 N4 C34 C33 . . . . 4.97(17) ?
    O42 N4 C34 C33 . . . . -176.16(12) ?
    O41 N4 C34 C35 . . . . -172.63(12) ?
    O42 N4 C34 C35 . . . . 6.24(18) ?
    C33 C34 C35 C36 . . . . -2.44(18) ?
    N4 C34 C35 C36 . . . . 175.09(11) ?
    C34 C35 C36 C31 . . . . 3.01(18) ?
    C34 C35 C36 N5 . . . . -176.52(11) ?
    O1 C31 C36 C35 . . . . -179.08(11) ?
    C32 C31 C36 C35 . . . . 0.01(16) ?
    O1 C31 C36 N5 . . . . 0.44(17) ?
    C32 C31 C36 N5 . . . . 179.53(10) ?
    O51 N5 C36 C35 . . . . -34.90(18) ?
    O52 N5 C36 C35 . . . . 142.36(14) ?
    O51 N5 C36 C31 . . . . 145.55(14) ?
    O52 N5 C36 C31 . . . . -37.19(18) ?
loop_
    _geom_hbond_atom_site_label_D
    _geom_hbond_atom_site_label_H
    _geom_hbond_atom_site_label_A
    _geom_hbond_site_symmetry_A
    _geom_hbond_distance_DH
    _geom_hbond_distance_HA
    _geom_hbond_distance_DA
    _geom_hbond_angle_DHA
    N2 H721 O1 4_666 0.909(17) 1.924(17) 2.7696(12) 154.0(14)
    N2 H721 O52 4_666 0.909(17) 2.369(16) 3.0018(14) 126.7(12)
    N2 H722 O1 2_655 0.926(16) 1.927(16) 2.7402(13) 145.4(14)
    N2 H722 O31 2_655 0.926(16) 2.345(16) 3.0791(15) 136.0(13)
    C3 H3A O52 4_666 0.99 2.60 3.0002(16) 104.2
    C13 H13 O32 3_665 0.95 2.39 3.2159(16) 145.2
    C23 H23 O42 2_545 0.95 2.61 3.2827(17) 128.5
data_global
_journal_date_recd_electronic     2011-08-31
_journal_date_accepted     2011-09-02
_journal_name_full     'Acta Crystallographica, Section E'
_journal_year     2011
_journal_volume     67
_journal_issue     10
_journal_page_first     o2587
_journal_page_last     o2588
_journal_paper_category     QO
_journal_coeditor_code     HG5090
_publ_contact_author_name     'Dr Richard Betz'
_publ_contact_author_address
;
Department of Chemistry
Nelson Mandela Metropolitan University
Summerstrand Campus (South)
University Way
Summerstrand
PO Box 77000
Port Elizabeth
6031
South Africa
;
_publ_contact_author_email     'richard.betz@webmail.co.za'
_publ_contact_author_fax     '+27-41-504-4236'
_publ_contact_author_phone     '+27-41-504-4285'
_publ_section_title
;
4-[Bis(4-fluorophenyl)methyl]piperazin-1-ium picrate
;
loop_
    _publ_author_name
    _publ_author_address
    'Betz, Richard'
;
Nelson Mandela Metropolitan University
Summerstrand Campus
Department of Chemistry
University Way
Summerstrand
PO Box 77000
Port Elizabeth
6031
South Africa
;
    'Gerber, Thomas'
;
Nelson Mandela Metropolitan University
Summerstrand Campus
Department of Chemistry
University Way
Summerstrand
PO Box 77000
Port Elizabeth
6031
South Africa
;
    'Hosten, Eric'
;
Nelson Mandela Metropolitan University
Summerstrand Campus
Department of Chemistry
University Way
Summerstrand
PO Box 77000
Port Elizabeth
6031
South Africa
;
    'Dayananda, Alaloor S.'
;
University of Mysore
Department of Studies in Chemistry
Manasagangotri
Mysore 570 006
India
;
    'Yathirajan, Hemmige S.'
;
University of Mysore
Department of Studies in Chemistry
Manasagangotri
Mysore 570 006
India
;
    'Narayana, Badiadka'
;
Mangalore University
Department of Studies in Chemistry
Mangalagangotri 574 199
India
;
