# Supplementary material for: 4-[Bis(4-fluorophenyl)methyl]piperazin-1-ium picrate
Source: Acta Crystallogr Sect E Struct Rep Online. 2011 Sep 14;67(Pt 10):o2587–8. doi: 10.1107/S160053681103580X (PMC3201484; doi:10.1107/S160053681103580X)
Supplement: Supplementary file 3 [file e-67-o2587-Isup3.hkl]

# 
# h,k,l, Fc-squared, Fo-squared, sigma(Fo-squared) and status flag 
# 
data_I
_shelx_title ' ba374_s in P2(1)/n          New: P21/c' 
_shelx_refln_list_code          4 
_shelx_F_calc_maximum      147.98 
_exptl_crystal_F_000      1072.00 
_reflns_d_resolution_high  0.7494 
 
loop_ 
 _symmetry_equiv_pos_as_xyz 
 'x, y, z' 
 '-x, y+1/2, -z+1/2' 
 '-x, -y, -z' 
 'x, -y-1/2, z-1/2' 
 
_cell_length_a     8.9425 
_cell_length_b    11.8286 
_cell_length_c    23.0922 
_cell_angle_alpha  90.000 
_cell_angle_beta  105.720 
_cell_angle_gamma  90.000 
 
_shelx_F_squared_multiplier     1.000 
 
loop_ 
 _refln_index_h 
 _refln_index_k 
 _refln_index_l 
 _refln_F_squared_calc 
 _refln_F_squared_meas 
 _refln_F_squared_sigma 
 _refln_observed_status 
   1   0   0     1315.93     1321.69     10.93 o 
   2   0   0     3192.89     3426.06     21.35 o 
   3   0   0    17729.02    15571.26    157.84 o 
   4   0   0     3347.86     3689.71     22.78 o 
   5   0   0       72.72       50.63      0.84 o 
   6   0   0      137.31      144.11      1.39 o 
   7   0   0        0.23        1.39      2.18 o 
   8   0   0        2.79        1.32      1.28 o 
   9   0   0        9.59        8.22      1.57 o 
  10   0   0      120.20      112.94      4.76 o 
  11   0   0        4.15       13.69      2.58 o 
   1   1   0      362.16      322.41      2.40 o 
   2   1   0     6747.04     6035.43     29.63 o 
   3   1   0     2917.84     2798.54     13.97 o 
   4   1   0     9697.60     9440.30     48.76 o 
   5   1   0     1207.88     1213.19      6.17 o 
   6   1   0      134.26      118.07      1.23 o 
   7   1   0        3.07       -2.28      2.28 o 
   8   1   0        7.56        6.60      1.43 o 
   9   1   0       39.63       43.26      1.69 o 
  10   1   0       35.78       46.45      1.86 o 
  11   1   0       72.84       85.06      3.15 o 
   0   2   0     4871.42     4347.46     28.85 o 
   2   2   0     8223.77     7659.80     57.60 o 
   3   2   0     1227.26     1440.26      8.42 o 
   4   2   0     1046.01     1120.51      5.68 o 
   5   2   0      212.15      179.46      1.88 o 
   6   2   0        0.05       -0.14      0.64 o 
   7   2   0        3.84        1.72      0.81 o 
   8   2   0       90.50       80.26      1.51 o 
   9   2   0       58.70       64.87      1.86 o 
  10   2   0        0.87        3.23      1.19 o 
  11   2   0      195.15      208.07      4.34 o 
   1   3   0     3450.13     3250.64     17.83 o 
   2   3   0     1948.83     1952.63     12.08 o 
   3   3   0     1290.08     1433.65      9.03 o 
   4   3   0      129.52      131.33      1.21 o 
   5   3   0      391.68      410.66      2.82 o 
   6   3   0       48.71       39.71      1.63 o 
   7   3   0       12.46        9.93      1.43 o 
   8   3   0       10.57        8.23      1.52 o 
   9   3   0       62.85       66.96      1.91 o 
  10   3   0       80.47       88.97      2.53 o 
  11   3   0       12.30       19.60      1.95 o 
   0   4   0      695.29      570.63      3.99 o 
   1   4   0        0.27        0.91      0.43 o 
   2   4   0        4.17       -0.25      0.40 o 
   3   4   0      803.95      851.84      6.41 o 
   4   4   0     1252.23     1349.08     11.56 o 
   5   4   0     1949.11     1991.26     12.39 o 
   6   4   0       61.22       61.87      1.07 o 
   7   4   0      370.02      362.38      4.32 o 
   8   4   0      135.14      122.39      2.04 o 
   9   4   0      131.23      134.99      2.71 o 
  10   4   0       94.99      108.83      2.68 o 
  11   4   0       11.35        5.25      1.72 o 
   1   5   0      300.10      302.68      1.97 o 
   2   5   0      966.78     1020.67      5.76 o 
   3   5   0      724.99      648.31      6.00 o 
   4   5   0       31.10       37.53      1.54 o 
   5   5   0       86.44       88.84      1.93 o 
   6   5   0       82.78       77.50      1.22 o 
   7   5   0      113.00      119.40      1.99 o 
   8   5   0        0.58        0.16      0.97 o 
   9   5   0       28.80       33.74      1.79 o 
  10   5   0       48.10       51.85      2.23 o 
   0   6   0      806.50      934.34      6.47 o 
   1   6   0       10.65        8.32      0.63 o 
   2   6   0      583.58      544.35      4.00 o 
   3   6   0      275.87      266.19      3.16 o 
   4   6   0      686.07      684.11      6.60 o 
   5   6   0       59.13       68.64      1.93 o 
   6   6   0      359.02      355.37      2.90 o 
   7   6   0        0.00       -0.56      0.79 o 
   8   6   0      111.37      112.23      2.18 o 
   9   6   0       25.21       24.28      2.88 o 
  10   6   0        2.52        1.79      2.58 o 
   1   7   0      450.98      507.43      3.89 o 
   2   7   0       63.47       49.05      0.92 o 
   3   7   0      208.83      223.17      1.91 o 
   4   7   0       39.78       45.40      2.19 o 
   5   7   0      726.50      741.00      8.49 o 
   6   7   0      698.47      661.27      7.85 o 
   7   7   0      277.86      227.90      2.81 o 
   8   7   0        3.91        5.34      1.26 o 
   9   7   0        5.43        3.68      1.52 o 
  10   7   0        4.70        1.59      2.78 o 
   0   8   0      771.20      833.76      5.92 o 
   1   8   0      589.32      572.39      5.27 o 
   2   8   0      900.69      954.23      6.81 o 
   3   8   0      176.72      152.36      1.68 o 
   4   8   0     1060.78     1007.33      7.17 o 
   5   8   0     2065.81     2038.72     13.85 o 
   6   8   0      436.79      436.58      4.28 o 
   7   8   0       83.20       84.46      2.08 o 
   8   8   0        8.35        7.20      1.67 o 
   9   8   0       11.71        8.65      1.81 o 
   1   9   0       27.26       22.33      0.98 o 
   2   9   0      254.66      249.69      2.42 o 
   3   9   0      193.22      182.79      3.35 o 
   4   9   0      237.24      240.35      2.37 o 
   5   9   0       10.81       10.11      0.84 o 
   6   9   0       33.52       33.55      1.32 o 
   7   9   0        0.40       -0.38      1.52 o 
   8   9   0       42.66       33.45      2.31 o 
   9   9   0        0.16       -0.61      1.67 o 
   0  10   0     1358.24     1394.08     13.59 o 
   1  10   0        1.77       -0.68      0.68 o 
   2  10   0       37.30       33.64      1.98 o 
   3  10   0       43.41       44.24      1.97 o 
   4  10   0     1433.36     1428.44     15.54 o 
   5  10   0      176.39      194.94      3.76 o 
   6  10   0      257.49      277.13      4.91 o 
   7  10   0      359.75      368.72      5.89 o 
   8  10   0        0.01       -1.44      1.75 o 
   1  11   0        0.05       -0.44      0.79 o 
   2  11   0        1.82        0.08      0.87 o 
   3  11   0      513.61      502.16      5.05 o 
   4  11   0      424.34      404.93      4.38 o 
   5  11   0        0.24        1.43      1.02 o 
   6  11   0       16.76       11.93      1.75 o 
   7  11   0        0.65       -1.49      1.89 o 
   8  11   0       91.42       95.12      3.42 o 
   0  12   0      477.30      417.92      7.74 o 
   1  12   0        5.96        5.17      1.26 o 
   2  12   0      295.54      265.75      3.98 o 
   3  12   0       66.89       76.79      1.96 o 
   4  12   0      142.90      142.65      2.48 o 
   5  12   0        5.07        4.85      1.05 o 
   6  12   0       16.39       15.76      1.89 o 
   7  12   0        8.60        2.69      1.89 o 
   1  13   0       81.15       81.94      2.59 o 
   2  13   0       10.84       12.14      1.47 o 
   3  13   0       11.76        7.00      1.43 o 
   4  13   0        6.63        6.04      1.43 o 
   5  13   0       65.26       66.34      2.87 o 
   6  13   0        0.27       -0.60      1.82 o 
   0  14   0      251.22      265.52      6.35 o 
   1  14   0        0.76        0.54      1.33 o 
   2  14   0       52.36       51.31      2.37 o 
   3  14   0        0.25       -0.13      1.38 o 
   4  14   0        1.16        2.72      1.43 o 
   5  14   0       18.04       22.82      2.98 o 
   1  15   0       18.02       18.99      1.75 o 
   2  15   0       27.72       22.51      1.81 o 
   3  15   0       13.27       16.35      1.72 o 
 -11   1   1        0.04       -1.46      1.61 o 
 -10   1   1        3.04        3.11      1.17 o 
  -9   1   1      172.57      171.11      2.64 o 
  -8   1   1        0.07       -0.59      0.94 o 
  -7   1   1      189.00      158.51      2.49 o 
  -6   1   1      207.26      167.51      1.43 o 
  -5   1   1        1.00        1.04      0.45 o 
  -4   1   1      463.02      487.12      2.68 o 
  -3   1   1      380.91      425.62      2.29 o 
  -2   1   1     6214.04     5840.64     39.51 o 
  -1   1   1     2263.45     2053.57     11.35 o 
   0   1   1      478.15      419.65     18.99 o 
   1   1   1       34.35       10.97      0.55 o 
   2   1   1        1.62       -0.29      0.29 o 
   3   1   1      993.51     1045.86      5.23 o 
   4   1   1       39.74       42.75      0.83 o 
   5   1   1        0.70        0.40      1.10 o 
   6   1   1      216.51      211.55      1.70 o 
   7   1   1     2840.01     2773.96     16.09 o 
   8   1   1       59.93       60.96      1.72 o 
   9   1   1       25.75       23.55      1.37 o 
  10   1   1       52.82       61.32      2.00 o 
  11   1   1      212.21      240.25      4.62 o 
 -11   2   1       51.14       59.60      3.37 o 
 -10   2   1        0.46        1.07      1.16 o 
  -9   2   1       50.49       47.12      1.75 o 
  -8   2   1       58.67       53.33      1.33 o 
  -7   2   1        0.00       -0.54      0.54 o 
  -6   2   1       45.39       51.88      1.04 o 
  -5   2   1     1973.20     2131.39     11.33 o 
  -4   2   1     6448.97     6883.64     34.18 o 
  -3   2   1     1599.39     1464.39      7.23 o 
  -2   2   1      899.50      898.52      5.67 o 
  -1   2   1      757.65      759.12      4.19 o 
   1   2   1        0.44        1.06      0.34 o 
   2   2   1      988.38     1038.82      6.10 o 
   3   2   1     2828.56     2819.88     16.31 o 
   4   2   1       36.40       17.37      0.71 o 
   5   2   1       85.53       89.48      1.60 o 
   6   2   1      455.62      526.22      3.58 o 
   7   2   1      115.60      108.63      2.07 o 
   8   2   1        0.35       -0.95      0.95 o 
   9   2   1       27.49       30.10      1.61 o 
  10   2   1       40.81       53.03      2.18 o 
  11   2   1      230.74      256.31      4.76 o 
 -11   3   1       17.53       16.59      1.95 o 
 -10   3   1      104.68      104.79      4.07 o 
  -9   3   1        5.46        6.87      1.12 o 
  -8   3   1      135.35      125.66      2.64 o 
  -7   3   1        2.68        1.41      0.73 o 
  -6   3   1       98.23      104.42      1.26 o 
  -5   3   1      378.18      407.29      2.81 o 
  -4   3   1     2002.98     2176.68     12.18 o 
  -3   3   1     2112.66     2157.02     13.41 o 
  -2   3   1      357.28      350.70      2.73 o 
  -1   3   1      336.73      364.87      2.51 o 
   0   3   1     2823.15     2609.49     12.48 o 
   1   3   1     1192.82     1259.83      9.48 o 
   2   3   1       18.50       26.84      1.17 o 
   3   3   1       14.11       23.90      0.75 o 
   4   3   1      140.91      143.92      1.62 o 
   5   3   1      288.89      277.89      2.09 o 
   6   3   1       43.21       31.25      1.20 o 
   7   3   1        4.09       -0.59      0.59 o 
   8   3   1      704.58      709.89      5.45 o 
   9   3   1        5.44        4.16      1.12 o 
  10   3   1      104.40      121.56      2.87 o 
  11   3   1        0.09        1.44      1.67 o 
 -11   4   1       64.21       66.14      2.91 o 
 -10   4   1       68.54       70.10      2.36 o 
  -9   4   1        3.36        4.04      1.15 o 
  -8   4   1       77.46       64.23      1.63 o 
  -7   4   1        7.46       10.46      0.73 o 
  -6   4   1     1396.03     1462.80      9.38 o 
  -5   4   1       20.16       16.95      0.75 o 
  -4   4   1       27.79       40.74      1.31 o 
  -3   4   1      853.95      853.67      5.72 o 
  -2   4   1      712.34      719.28      4.11 o 
  -1   4   1     1470.17     1568.93      8.56 o 
   0   4   1      267.86      294.83      1.66 o 
   1   4   1       42.05       57.80      0.75 o 
   2   4   1      252.18      243.35      1.98 o 
   3   4   1      800.35      813.61      7.25 o 
   4   4   1      828.31      887.23      7.95 o 
   5   4   1      715.51      771.45      6.67 o 
   6   4   1       12.29       16.33      0.74 o 
   7   4   1        5.26        3.38      0.79 o 
   8   4   1      279.89      290.31      3.78 o 
   9   4   1       86.99       89.44      2.35 o 
  10   4   1       21.64       24.20      1.96 o 
  11   4   1       81.10       77.19      4.76 o 
 -10   5   1       23.24       25.46      1.58 o 
  -9   5   1       68.12       73.90      2.14 o 
  -8   5   1       30.12       19.99      1.40 o 
  -7   5   1      294.12      233.62      2.88 o 
  -6   5   1        4.76        6.14      0.54 o 
  -5   5   1      426.49      444.14      3.20 o 
  -4   5   1       85.86      100.61      1.89 o 
  -3   5   1     1717.40     1828.20     19.24 o 
  -2   5   1     1141.53     1087.54      6.11 o 
  -1   5   1      105.81      159.95      1.06 o 
   0   5   1      860.05      786.53      3.85 o 
   1   5   1      534.04      518.87      3.10 o 
   2   5   1       49.89       44.41      1.18 o 
   3   5   1       58.13       81.89      2.09 o 
   4   5   1       75.43       65.19      1.69 o 
   5   5   1       42.28       49.73      1.62 o 
   6   5   1        5.87       -0.08      1.00 o 
   7   5   1     1081.59     1041.07      8.90 o 
   8   5   1      156.13      158.41      2.47 o 
   9   5   1        0.08       -1.08      1.08 o 
  10   5   1       42.87       48.05      2.53 o 
 -10   6   1        8.62        9.33      2.58 o 
  -9   6   1        4.23        1.98      1.06 o 
  -8   6   1        4.82        4.14      1.00 o 
  -7   6   1        0.20       -0.78      0.78 o 
  -6   6   1       44.98       42.30      0.95 o 
  -5   6   1       39.51       49.61      1.83 o 
  -4   6   1        0.01        0.50      0.87 o 
  -3   6   1       38.29       29.63      0.73 o 
  -2   6   1     1379.91     1516.27     10.21 o 
  -1   6   1      808.75      870.83      5.53 o 
   0   6   1     5934.01     6163.62     32.54 o 
   1   6   1     9001.39     9382.03     62.19 o 
   2   6   1      618.68      583.16      4.73 o 
   3   6   1      709.69      706.27      6.60 o 
   4   6   1       75.74      109.10      2.20 o 
   5   6   1      571.28      599.64      6.07 o 
   6   6   1       73.53       77.42      2.45 o 
   7   6   1      171.89      171.94      2.33 o 
   8   6   1       47.83       45.99      1.86 o 
   9   6   1        9.66        5.43      2.98 o 
  10   6   1        0.55       -2.58      2.58 o 
 -10   7   1        7.45        2.38      2.78 o 
  -9   7   1       14.25        9.78      1.67 o 
  -8   7   1       42.17       34.72      1.68 o 
  -7   7   1      200.14      211.00      2.72 o 
  -6   7   1      417.56      425.67      3.47 o 
  -5   7   1        9.89       12.82      1.60 o 
  -4   7   1     2480.98     2430.60     15.09 o 
  -3   7   1        4.09        3.37      0.80 o 
  -2   7   1      245.97      271.35      2.51 o 
  -1   7   1      737.16      675.57      4.47 o 
   0   7   1      674.36      786.62      3.94 o 
   1   7   1      663.47      778.13      5.28 o 
   2   7   1      577.22      551.13      4.14 o 
   3   7   1     1414.85     1419.14      9.01 o 
   4   7   1      577.06      605.12      6.11 o 
   5   7   1        0.94        1.47      1.19 o 
   6   7   1      182.89      163.28      3.42 o 
   7   7   1      150.18      144.90      2.49 o 
   8   7   1       49.79       36.10      2.58 o 
   9   7   1       48.85       43.66      3.97 o 
  10   7   1       14.15       10.91      2.98 o 
 -10   8   1       56.66       72.04      4.96 o 
  -9   8   1        1.22       -1.57      1.57 o 
  -8   8   1       86.14       76.67      2.94 o 
  -7   8   1        0.66       -0.05      0.81 o 
  -6   8   1      362.73      382.99      4.02 o 
  -5   8   1       37.38       49.46      1.12 o 
  -4   8   1     1856.75     1918.42     12.16 o 
  -3   8   1      248.70      252.85      2.33 o 
  -2   8   1       72.60       74.98      1.24 o 
  -1   8   1      155.36      152.42      2.58 o 
   0   8   1      224.77      271.54      2.06 o 
   1   8   1      853.44      826.71      6.00 o 
   2   8   1      519.54      479.11      3.78 o 
   3   8   1      123.15      124.70      1.42 o 
   4   8   1       91.74       99.23      1.23 o 
   5   8   1      522.26      524.76      6.66 o 
   6   8   1      244.57      233.28      4.14 o 
   7   8   1        0.05        0.66      1.69 o 
   8   8   1        6.69        1.90      1.61 o 
   9   8   1        8.23        5.16      2.78 o 
  -9   9   1        7.56        4.87      1.86 o 
  -8   9   1        0.27        0.14      1.61 o 
  -7   9   1      107.71      117.88      3.36 o 
  -6   9   1       28.87       27.06      1.26 o 
  -5   9   1      190.04      184.26      2.47 o 
  -4   9   1       22.63       19.50      2.38 o 
  -3   9   1     1368.65     1348.12      9.49 o 
  -2   9   1      217.01      237.41      2.32 o 
  -1   9   1       73.75       85.50      1.41 o 
   0   9   1       59.59       78.75      0.96 o 
   1   9   1      129.89      126.74      1.63 o 
   2   9   1      293.91      296.47      2.71 o 
   3   9   1     1097.86     1085.42      7.82 o 
   4   9   1       84.54       96.82      1.89 o 
   5   9   1        0.83       -0.40      0.69 o 
   6   9   1       23.08       26.12      2.78 o 
   7   9   1        4.58        3.54      1.61 o 
   8   9   1       37.40       44.91      2.80 o 
   9   9   1        0.01       -0.31      1.81 o 
  -8  10   1        4.57        1.36      1.67 o 
  -7  10   1       71.85       72.98      3.08 o 
  -6  10   1     1126.64     1126.25      9.79 o 
  -5  10   1      200.65      200.03      2.70 o 
  -4  10   1        0.44        0.33      0.92 o 
  -3  10   1      160.22      168.14      2.48 o 
  -2  10   1      852.30      827.40      6.22 o 
  -1  10   1       49.67       55.11      1.48 o 
   0  10   1       61.64       63.44      1.14 o 
   1  10   1      552.52      548.86      4.41 o 
   2  10   1        0.04       -0.67      0.67 o 
   3  10   1      146.28      149.13      2.30 o 
   4  10   1       27.42       22.19      1.34 o 
   5  10   1      281.52      281.47      3.30 o 
   6  10   1      172.38      164.26      3.72 o 
   7  10   1       32.25       39.76      2.57 o 
   8  10   1        0.64       -1.09      1.68 o 
  -8  11   1        0.53       -1.67      1.67 o 
  -7  11   1       32.75       37.65      2.66 o 
  -6  11   1       28.19       33.42      2.37 o 
  -5  11   1      208.11      218.29      3.06 o 
  -4  11   1       64.64       71.63      1.97 o 
  -3  11   1      124.47      123.12      2.27 o 
  -2  11   1       67.25       69.47      1.74 o 
  -1  11   1      437.11      402.16      4.28 o 
   0  11   1      107.43       80.83      2.23 o 
   1  11   1      379.80      329.87      3.54 o 
   2  11   1        1.95        1.91      0.90 o 
   3  11   1      135.89      120.45      2.16 o 
   4  11   1      173.37      173.51      2.62 o 
   5  11   1        0.46       -0.35      0.94 o 
   6  11   1        3.56        6.03      1.75 o 
   7  11   1       36.00       41.48      2.87 o 
   8  11   1       34.85       34.50      2.73 o 
  -7  12   1       27.78       26.87      2.31 o 
  -6  12   1       26.71       19.73      1.89 o 
  -5  12   1       96.43       93.25      2.12 o 
  -4  12   1       50.07       44.68      1.78 o 
  -3  12   1      113.24      110.78      2.98 o 
  -2  12   1        9.78       11.38      1.33 o 
  -1  12   1      102.51       97.39      2.51 o 
   0  12   1        0.01        0.41      1.49 o 
   1  12   1       18.23       11.98      1.33 o 
   2  12   1      173.84      163.40      2.55 o 
   3  12   1       68.11       70.58      1.92 o 
   4  12   1       67.60       74.54      1.95 o 
   5  12   1        2.10        1.89      1.54 o 
   6  12   1       14.85       14.78      1.89 o 
   7  12   1        0.36       -0.90      1.75 o 
  -6  13   1       33.05       34.95      3.77 o 
  -5  13   1       26.87       32.49      2.24 o 
  -4  13   1       14.09       17.20      2.38 o 
  -3  13   1       15.93       10.97      1.43 o 
  -2  13   1        5.09        3.60      1.33 o 
  -1  13   1        0.11       -0.81      1.19 o 
   0  13   1       11.84       10.69      1.47 o 
   1  13   1      106.64      105.96      2.80 o 
   2  13   1       86.05       82.40      2.48 o 
   3  13   1      157.31      158.41      3.19 o 
   4  13   1      277.76      288.54      4.39 o 
   5  13   1        4.73        6.48      1.68 o 
   6  13   1        9.30        8.15      1.96 o 
  -5  14   1        6.47        6.55      2.78 o 
  -4  14   1       32.04       40.41      2.38 o 
  -3  14   1        8.15        9.66      1.57 o 
  -2  14   1       77.32       90.80      2.80 o 
  -1  14   1        0.00       -0.43      1.33 o 
   0  14   1        2.08        2.08      1.40 o 
   1  14   1      114.75      124.33      3.08 o 
   2  14   1       16.26       16.74      1.61 o 
   3  14   1       78.14       86.85      2.76 o 
   4  14   1       72.19       83.45      2.78 o 
   5  14   1       13.70       11.11      2.78 o 
  -3  15   1       58.47       59.19      2.62 o 
  -2  15   1        7.23        7.51      1.61 o 
  -1  15   1       16.64       20.03      1.82 o 
   0  15   1        0.16       -1.47      1.47 o 
   1  15   1        0.84       -0.50      1.38 o 
   2  15   1       57.27       56.03      2.45 o 
   3  15   1       51.59       56.38      2.62 o 
 -11   0   2        3.98        3.57      2.38 o 
 -10   0   2       93.05       89.41      3.05 o 
  -9   0   2       55.18       57.70      2.48 o 
  -8   0   2      233.28      258.25      4.38 o 
  -7   0   2      162.07      134.32      1.58 o 
  -6   0   2      491.51      425.23      3.08 o 
  -5   0   2     1205.42     1305.58      8.21 o 
  -4   0   2       54.81       27.87      0.66 o 
  -3   0   2     2080.43     2213.86     13.90 o 
  -2   0   2     5208.78     4805.48     27.76 o 
  -1   0   2     8374.24     7237.65     95.25 o 
   1   0   2     2314.78     2331.94     15.70 o 
   3   0   2     4631.13     4639.34     28.74 o 
   4   0   2      176.85      218.75      1.69 o 
   5   0   2      762.32      711.70      4.68 o 
   6   0   2     1475.30     1549.45     11.01 o 
   7   0   2     2436.28     2429.11     25.59 o 
   8   0   2      142.43      130.99      3.19 o 
   9   0   2       18.80       12.61      4.27 o 
  10   0   2      207.95      227.62      5.95 o 
  11   0   2      152.02      156.37      5.36 o 
 -11   1   2        3.85       -0.29      1.61 o 
 -10   1   2      162.09      148.33      2.61 o 
  -9   1   2      132.60      127.81      2.29 o 
  -8   1   2      388.11      401.84      3.41 o 
  -7   1   2     1136.71     1105.23      6.88 o 
  -6   1   2       87.30       97.11      1.22 o 
  -5   1   2      189.63      200.15      1.28 o 
  -4   1   2     4145.55     3886.58     17.37 o 
  -3   1   2      266.47      273.17      2.52 o 
  -2   1   2     2641.71     2652.16     12.17 o 
  -1   1   2      465.40      451.44      2.18 o 
   0   1   2       26.47       27.64      0.41 o 
   1   1   2     4908.82     4864.35     43.16 o 
   2   1   2     7576.66     7422.00     36.34 o 
   3   1   2       28.91       11.55      0.46 o 
   4   1   2     1068.04     1086.54      5.78 o 
   5   1   2       17.80       17.37      1.04 o 
   6   1   2      111.13      120.91      1.83 o 
   7   1   2     2163.05     2169.88     12.75 o 
   8   1   2      497.10      507.62      4.90 o 
   9   1   2        2.03        3.25      1.09 o 
  10   1   2       29.37       35.93      2.37 o 
  11   1   2        0.13        2.18      1.68 o 
 -11   2   2       71.71       87.09      3.22 o 
 -10   2   2       92.23      109.06      2.35 o 
  -9   2   2        2.22        4.53      1.07 o 
  -8   2   2       38.62       25.40      1.27 o 
  -7   2   2      150.13      139.45      1.57 o 
  -6   2   2      207.73      202.42      1.91 o 
  -5   2   2      143.64      144.02      1.41 o 
  -4   2   2      328.63      350.32      2.06 o 
  -3   2   2     3529.33     3352.14     17.50 o 
  -2   2   2     2228.24     2064.76     11.35 o 
  -1   2   2    15315.12    12151.42    283.48 o 
   0   2   2     8306.14     7516.74    106.72 o 
   1   2   2     5485.29     4882.21     34.68 o 
   2   2   2     6143.02     5918.15     34.60 o 
   3   2   2     1174.73     1136.59      6.79 o 
   4   2   2     2074.48     2186.37     10.76 o 
   5   2   2     1839.38     1821.58     11.38 o 
   6   2   2      711.79      710.19      4.89 o 
   7   2   2      193.74      174.40      1.85 o 
   8   2   2      230.97      208.62      2.81 o 
   9   2   2       35.74       43.71      1.85 o 
  10   2   2       23.99       21.63      1.81 o 
  11   2   2      286.78      288.54      5.17 o 
 -11   3   2      111.73      107.89      3.42 o 
 -10   3   2      335.60      332.13      4.90 o 
  -9   3   2       17.12       14.24      1.37 o 
  -8   3   2       23.96       23.40      1.25 o 
  -7   3   2        5.91        5.50      0.75 o 
  -6   3   2       86.00       98.46      1.31 o 
  -5   3   2      216.33      207.56      1.80 o 
  -4   3   2      596.31      704.60      4.23 o 
  -3   3   2     1444.72     1309.88      6.83 o 
  -2   3   2      186.65      229.78      1.80 o 
  -1   3   2     1396.19     1408.66      6.29 o 
   0   3   2     7432.00     6798.79     32.98 o 
   1   3   2    10450.91     9355.60    114.95 o 
   2   3   2      902.68      971.75      6.23 o 
   3   3   2     5497.35     5325.80     35.57 o 
   4   3   2      945.19      880.50      7.01 o 
   5   3   2      457.67      375.11      2.64 o 
   6   3   2        0.62       -0.27      0.52 o 
   7   3   2      603.57      598.42      4.40 o 
   8   3   2      258.50      266.99      2.77 o 
   9   3   2       26.45       33.65      1.67 o 
  10   3   2       81.81       90.42      2.99 o 
  11   3   2      135.44      170.67      3.90 o 
 -11   4   2        0.01       -1.57      1.57 o 
 -10   4   2       35.57       47.73      2.04 o 
  -9   4   2       78.99       78.44      2.19 o 
  -8   4   2       53.22       50.37      1.48 o 
  -7   4   2        7.78        2.39      0.61 o 
  -6   4   2       33.17       42.37      1.22 o 
  -5   4   2      316.70      324.78      2.52 o 
  -4   4   2      607.82      656.55      4.37 o 
  -3   4   2     1961.85     1980.14     10.26 o 
  -2   4   2     3301.00     3095.18     16.86 o 
  -1   4   2     2066.58     1994.74      9.48 o 
   0   4   2     5038.97     5281.19     25.06 o 
   1   4   2      297.37      256.88      1.64 o 
   2   4   2     3486.60     3304.72     20.74 o 
   3   4   2     1336.45     1292.47     11.02 o 
   4   4   2     1071.38     1157.19     10.11 o 
   5   4   2      208.04      210.95      2.59 o 
   6   4   2        1.76        2.18      0.78 o 
   7   4   2      424.02      399.83      3.73 o 
   8   4   2      179.34      200.20      2.37 o 
   9   4   2        1.23        1.00      1.17 o 
  10   4   2        2.78        2.49      1.43 o 
 -11   5   2        7.96        9.00      1.75 o 
 -10   5   2        0.03       -0.24      1.32 o 
  -9   5   2       95.61       75.02      2.00 o 
  -8   5   2       48.91       39.14      1.60 o 
  -7   5   2      400.45      435.21      4.82 o 
  -6   5   2      370.50      366.65      2.90 o 
  -5   5   2       28.23       21.00      0.69 o 
  -4   5   2      478.14      558.89      3.80 o 
  -3   5   2     1788.12     1891.68     12.67 o 
  -2   5   2     1780.44     1948.17     10.65 o 
  -1   5   2     4710.85     5034.95     23.91 o 
   0   5   2      349.74      292.77      1.62 o 
   1   5   2     3648.66     3665.63     20.20 o 
   2   5   2      171.59      178.38      1.96 o 
   3   5   2      195.95      239.13      2.86 o 
   4   5   2     2895.62     2948.00     24.28 o 
   5   5   2        7.50        3.40      0.92 o 
   6   5   2      826.31      827.84      5.97 o 
   7   5   2       81.34       73.37      1.71 o 
   8   5   2       36.46       35.51      1.96 o 
   9   5   2      124.11      128.09      2.62 o 
  10   5   2       62.32       64.28      2.71 o 
 -10   6   2        9.85       11.75      1.98 o 
  -9   6   2        0.14       -0.98      0.98 o 
  -8   6   2       56.85       46.95      1.76 o 
  -7   6   2      252.50      272.01      3.23 o 
  -6   6   2        2.85        3.02      0.49 o 
  -5   6   2      307.49      311.06      2.46 o 
  -4   6   2      622.33      644.60      4.38 o 
  -3   6   2     1189.09     1227.44      8.42 o 
  -2   6   2      232.40      288.41      2.20 o 
  -1   6   2       18.56       13.63      1.19 o 
   0   6   2      921.69     1017.25      5.36 o 
   1   6   2       21.57       26.43      1.66 o 
   2   6   2      435.85      418.96      3.13 o 
   3   6   2      208.95      176.38      3.17 o 
   4   6   2        0.25        0.25      0.97 o 
   5   6   2      154.85      163.55      2.65 o 
   6   6   2     1340.38     1292.35     13.61 o 
   7   6   2        0.93       -0.79      0.79 o 
   8   6   2        6.21        3.67      1.71 o 
   9   6   2        0.63       -2.38      2.38 o 
  10   6   2       35.04       30.76      3.37 o 
 -10   7   2        9.36        6.15      2.78 o 
  -9   7   2        0.33       -1.01      1.01 o 
  -8   7   2      218.32      217.55      3.02 o 
  -7   7   2       91.83       70.15      1.67 o 
  -6   7   2      134.07      135.21      1.63 o 
  -5   7   2     2438.46     2406.39     15.02 o 
  -4   7   2      312.77      332.64      2.62 o 
  -3   7   2      210.69      179.36      1.79 o 
  -2   7   2       19.68       20.36      1.66 o 
  -1   7   2       80.29      115.08      1.06 o 
   0   7   2     1602.18     1778.99      8.44 o 
   1   7   2      442.54      494.41      3.79 o 
   2   7   2       23.50       31.60      0.83 o 
   3   7   2      377.12      365.98      4.14 o 
   4   7   2      144.72      143.65      2.53 o 
   5   7   2      256.93      263.82      4.20 o 
   6   7   2        0.77        4.02      1.38 o 
   7   7   2      667.35      607.02      7.71 o 
   8   7   2       75.79       73.48      2.85 o 
   9   7   2        0.00       -2.38      2.38 o 
  10   7   2        1.49       -1.98      2.78 o 
 -10   8   2      135.20      152.80      5.95 o 
  -9   8   2      201.21      222.91      4.48 o 
  -8   8   2       12.68       14.56      1.07 o 
  -7   8   2        0.07       -0.12      1.14 o 
  -6   8   2      135.45      137.88      2.12 o 
  -5   8   2       66.05       73.02      1.55 o 
  -4   8   2     1069.58     1013.41      6.81 o 
  -3   8   2        2.78        1.80      0.58 o 
  -2   8   2       19.39       23.37      1.26 o 
  -1   8   2      663.38      712.21      4.70 o 
   0   8   2      231.54      248.52      1.66 o 
   1   8   2      210.14      247.65      2.30 o 
   2   8   2      456.16      498.46      3.90 o 
   3   8   2        1.89        3.46      0.49 o 
   4   8   2       60.10       56.75      2.39 o 
   5   8   2      844.19      825.19      9.47 o 
   6   8   2        1.47        2.03      1.47 o 
   7   8   2       20.06       16.84      1.81 o 
   8   8   2       26.32       23.73      1.95 o 
   9   8   2      152.80      171.46      6.15 o 
  -9   9   2       33.68       41.49      2.73 o 
  -8   9   2      136.43      157.33      3.84 o 
  -7   9   2      201.10      219.14      2.99 o 
  -6   9   2        8.22        9.28      0.95 o 
  -5   9   2      460.88      450.73      4.53 o 
  -4   9   2     3409.41     3331.74     22.29 o 
  -3   9   2     1435.35     1414.64      9.94 o 
  -2   9   2       81.82       84.07      1.41 o 
  -1   9   2       32.70       48.98      1.12 o 
   0   9   2       24.47       21.97      0.79 o 
   1   9   2       13.76       18.47      1.00 o 
   2   9   2       11.98        4.99      0.69 o 
   3   9   2       39.81       26.60      1.77 o 
   4   9   2       15.09       12.97      0.82 o 
   5   9   2       43.43       49.29      3.57 o 
   6   9   2        3.14        7.56      1.61 o 
   7   9   2       75.94       71.10      2.81 o 
   8   9   2      110.63      119.27      6.35 o 
   9   9   2        1.11        0.60      2.78 o 
  -9  10   2       22.65       23.99      2.31 o 
  -8  10   2      359.50      384.91      8.04 o 
  -7  10   2       36.05       34.91      3.77 o 
  -6  10   2        0.49        2.61      1.22 o 
  -5  10   2       35.11       36.86      1.63 o 
  -4  10   2      232.85      210.76      6.27 o 
  -3  10   2        0.01       -0.62      0.99 o 
  -2  10   2      246.77      236.89      2.48 o 
  -1  10   2       69.47       82.56      1.69 o 
   0  10   2      281.53      292.17      2.49 o 
   1  10   2      170.50      154.38      2.26 o 
   2  10   2      392.59      371.65      3.90 o 
   3  10   2       21.38       14.76      1.03 o 
   4  10   2      209.72      204.88      4.74 o 
   5  10   2      254.94      258.73      3.05 o 
   6  10   2      703.11      696.03      8.77 o 
   7  10   2        3.01        1.29      1.68 o 
   8  10   2       26.79       24.42      2.23 o 
  -8  11   2        0.00       -1.75      1.75 o 
  -7  11   2      166.69      170.29      4.07 o 
  -6  11   2       45.25       50.85      1.80 o 
  -5  11   2      524.90      517.95      5.28 o 
  -4  11   2      617.44      628.62      6.04 o 
  -3  11   2      225.30      227.64      2.96 o 
  -2  11   2      405.11      379.08      4.00 o 
  -1  11   2        6.68        7.21      0.87 o 
   0  11   2        0.50       -0.87      1.79 o 
   1  11   2       67.93       62.70      1.71 o 
   2  11   2       48.82       42.19      2.13 o 
   3  11   2       71.41       67.81      1.78 o 
   4  11   2       20.76       17.86      1.28 o 
   5  11   2        2.70        3.49      0.92 o 
   6  11   2       14.30       12.11      1.82 o 
   7  11   2       82.40       96.07      3.36 o 
  -7  12   2        5.59        4.56      1.82 o 
  -6  12   2       78.50       82.94      3.15 o 
  -5  12   2       41.92       40.75      1.78 o 
  -4  12   2       21.35       19.66      1.37 o 
  -3  12   2        6.30        2.46      1.02 o 
  -2  12   2        6.99        8.76      1.33 o 
  -1  12   2        6.40        9.13      1.40 o 
   0  12   2      377.16      342.15      4.76 o 
   1  12   2        0.49        0.27      1.19 o 
   2  12   2        1.17        1.72      1.20 o 
   3  12   2        0.71       -0.95      0.99 o 
   4  12   2       16.90       20.37      1.40 o 
   5  12   2        0.22       -0.39      1.47 o 
   6  12   2        2.91        2.24      1.67 o 
   7  12   2       43.65       42.87      2.85 o 
  -6  13   2        0.16       -0.64      1.61 o 
  -5  13   2        0.01       -0.16      1.32 o 
  -4  13   2      120.03      127.96      3.00 o 
  -3  13   2        0.28       -1.24      1.24 o 
  -2  13   2        0.04       -1.24      1.24 o 
  -1  13   2        1.50        2.58      1.26 o 
   0  13   2       90.24       82.98      2.53 o 
   1  13   2      445.16      409.60      5.53 o 
   2  13   2        5.33        3.82      1.28 o 
   3  13   2      152.64      153.88      3.24 o 
   4  13   2       14.88       17.24      1.50 o 
   5  13   2        7.68        9.71      1.75 o 
   6  13   2      105.99      115.77      3.87 o 
  -5  14   2      155.60      156.77      5.56 o 
  -4  14   2      156.42      172.70      4.17 o 
  -3  14   2        1.28       -0.42      1.38 o 
  -2  14   2        1.06       -0.16      1.33 o 
  -1  14   2       85.02       93.51      2.81 o 
   0  14   2      109.64       85.97      2.73 o 
   1  14   2       28.92       28.87      2.17 o 
   2  14   2        0.92        3.48      1.38 o 
   3  14   2      109.87      135.36      3.15 o 
   4  14   2       24.63       23.73      1.95 o 
   5  14   2       66.74       69.06      4.56 o 
  -3  15   2       18.00       23.93      1.95 o 
  -2  15   2        2.13        1.63      1.47 o 
  -1  15   2        9.21        8.87      1.61 o 
   0  15   2        0.03       -0.23      1.47 o 
   1  15   2       25.13       25.04      3.57 o 
   2  15   2       32.16       40.84      2.43 o 
   3  15   2       29.65       35.50      2.37 o 
 -11   1   3        2.31        3.18      1.79 o 
 -10   1   3      236.25      234.74      3.23 o 
  -9   1   3       35.99       36.32      1.58 o 
  -8   1   3      194.84      204.87      2.24 o 
  -7   1   3      644.09      622.09      4.20 o 
  -6   1   3      427.49      452.92      2.80 o 
  -5   1   3      639.65      693.59      4.23 o 
  -4   1   3     1684.55     1919.44      8.07 o 
  -3   1   3      543.79      572.35      2.63 o 
  -2   1   3      748.64      702.75      3.25 o 
  -1   1   3      319.95      299.64      1.46 o 
   0   1   3      120.43      128.31      0.69 o 
   1   1   3     4800.34     4492.92     22.19 o 
   3   1   3     1241.28     1218.09      7.05 o 
   4   1   3     1797.95     1809.26      9.39 o 
   5   1   3     1565.92     1674.13      8.37 o 
   6   1   3      342.66      342.09      2.61 o 
   7   1   3       22.99       14.75      0.84 o 
   8   1   3      237.30      224.25      2.95 o 
   9   1   3        5.62        7.45      1.18 o 
  10   1   3        0.31       -1.40      1.40 o 
  11   1   3        2.44        2.39      2.08 o 
 -11   2   3        8.51       10.12      1.81 o 
 -10   2   3      296.35      310.24      4.24 o 
  -9   2   3       54.86       64.37      2.00 o 
  -8   2   3      252.53      221.29      2.38 o 
  -7   2   3      967.13      963.76      6.11 o 
  -6   2   3        3.68        1.65      0.48 o 
  -5   2   3     1101.77     1265.82      7.54 o 
  -4   2   3       27.30       19.92      0.69 o 
  -3   2   3     1836.53     1785.42      9.24 o 
  -2   2   3      831.73      800.82      3.84 o 
  -1   2   3    12250.92    10458.84     79.86 o 
   0   2   3     3339.97     3322.30     15.17 o 
   1   2   3      885.40      911.87      5.39 o 
   2   2   3     2061.51     2036.82     12.76 o 
   3   2   3        0.80        5.84      0.36 o 
   4   2   3     1391.19     1544.60      8.31 o 
   5   2   3      325.67      330.89      2.59 o 
   6   2   3        5.57        3.49      0.78 o 
   7   2   3      368.42      343.49      2.76 o 
   8   2   3        3.39        2.75      1.05 o 
   9   2   3        7.34        9.76      1.14 o 
  10   2   3      133.47      131.18      3.36 o 
  11   2   3        0.21        1.00      1.67 o 
 -11   3   3      129.33      152.36      3.84 o 
 -10   3   3       31.63       24.55      1.76 o 
  -9   3   3        5.43        6.03      1.20 o 
  -8   3   3        7.31        1.38      0.89 o 
  -7   3   3       68.55       89.52      1.34 o 
  -6   3   3       43.92       39.75      0.98 o 
  -5   3   3     1693.19     1978.55     12.33 o 
  -4   3   3     2305.54     2343.94     13.14 o 
  -3   3   3      666.93      658.29      3.63 o 
  -2   3   3       80.65       99.77      1.82 o 
  -1   3   3    10679.57     9535.86     47.77 o 
   0   3   3     2637.84     2498.77     11.97 o 
   1   3   3     1669.20     1766.62     11.58 o 
   2   3   3     7294.16     6937.30     40.63 o 
   3   3   3      367.26      409.64      2.86 o 
   4   3   3     3234.41     3343.33     24.49 o 
   5   3   3      727.65      694.08      4.43 o 
   6   3   3      294.65      279.91      2.37 o 
   7   3   3      100.48      108.03      2.01 o 
   8   3   3       98.72      117.67      2.23 o 
   9   3   3      119.92      116.66      2.30 o 
  10   3   3        5.90        6.57      1.67 o 
 -11   4   3        6.06        1.84      1.67 o 
 -10   4   3        5.31        6.74      1.52 o 
  -9   4   3        2.18        1.29      0.90 o 
  -8   4   3      274.55      269.58      2.96 o 
  -7   4   3      316.62      340.36      2.85 o 
  -6   4   3      709.93      742.68      5.16 o 
  -5   4   3      619.81      571.91      4.00 o 
  -4   4   3      300.65      368.52      2.71 o 
  -3   4   3      863.53      884.63      5.08 o 
  -2   4   3      790.72      802.88      4.59 o 
  -1   4   3      197.67      208.40      1.20 o 
   0   4   3    21896.79    19556.27    291.81 o 
   1   4   3        3.12        0.70      0.20 o 
   2   4   3     1757.71     1781.27     11.14 o 
   3   4   3     2101.63     2322.59     19.11 o 
   4   4   3       21.29       21.74      1.12 o 
   5   4   3      512.11      504.57      4.65 o 
   6   4   3       76.02       60.02      1.09 o 
   7   4   3      493.50      466.74      4.22 o 
   8   4   3       16.05       22.82      1.35 o 
   9   4   3       10.37        8.69      1.27 o 
  10   4   3      210.13      229.23      4.20 o 
 -11   5   3        0.08       -1.57      1.57 o 
 -10   5   3       15.44       10.44      1.57 o 
  -9   5   3      117.40      126.75      2.19 o 
  -8   5   3        4.89        1.29      0.92 o 
  -7   5   3      100.80       85.29      1.66 o 
  -6   5   3      422.95      438.62      3.37 o 
  -5   5   3      358.69      376.06      2.86 o 
  -4   5   3     1235.73     1247.12      7.94 o 
  -3   5   3       54.91       80.20      1.20 o 
  -2   5   3       10.57       16.60      0.84 o 
  -1   5   3        8.89        9.38      0.44 o 
   0   5   3     4796.33     5028.88     23.92 o 
   1   5   3      134.25       99.08      0.95 o 
   2   5   3      185.01      208.60      2.95 o 
   3   5   3       78.47       93.34      1.81 o 
   4   5   3      863.70      901.84      8.28 o 
   5   5   3        0.15        0.09      0.92 o 
   6   5   3      228.43      210.18      1.98 o 
   7   5   3        0.02        1.13      0.77 o 
   8   5   3        0.28       -0.48      0.87 o 
   9   5   3        1.90       -0.89      1.19 o 
  10   5   3      185.43      198.44      6.35 o 
 -10   6   3        3.37        6.45      1.43 o 
  -9   6   3        8.49        8.61      1.16 o 
  -8   6   3        0.18       -1.01      1.31 o 
  -7   6   3        1.83        0.55      0.89 o 
  -6   6   3       58.27       62.84      1.13 o 
  -5   6   3       23.36       25.22      0.85 o 
  -4   6   3       11.20        6.70      0.66 o 
  -3   6   3       19.10       10.52      0.64 o 
  -2   6   3       70.22       53.19      0.90 o 
  -1   6   3      469.47      518.94      2.71 o 
   0   6   3     1421.64     1583.84      8.63 o 
   1   6   3     2010.71     2213.50     13.27 o 
   2   6   3     1006.65     1092.71      6.96 o 
   3   6   3      860.37      889.05      8.12 o 
   4   6   3      149.90      166.62      3.02 o 
   5   6   3      101.13       74.09      1.98 o 
   6   6   3      243.29      214.24      3.87 o 
   7   6   3      233.13      199.75      2.62 o 
   8   6   3      100.99      110.63      2.13 o 
   9   6   3        5.06        7.54      2.38 o 
  10   6   3       98.19       91.88      5.16 o 
 -10   7   3        5.54        6.95      2.78 o 
  -9   7   3        2.23        2.84      1.18 o 
  -8   7   3        9.13        7.53      1.49 o 
  -7   7   3       34.20       33.16      2.16 o 
  -6   7   3       40.56       39.75      3.21 o 
  -5   7   3      290.48      282.38      2.94 o 
  -4   7   3       19.38       19.46      0.95 o 
  -3   7   3        0.14       -0.52      0.52 o 
  -2   7   3      135.60      150.30      1.78 o 
  -1   7   3        0.01        0.71      0.31 o 
   0   7   3      248.86      279.88      1.76 o 
   1   7   3     1711.29     1762.42     11.90 o 
   2   7   3       11.82       20.96      1.14 o 
   3   7   3       35.55       38.09      2.66 o 
   4   7   3        5.41       10.05      1.16 o 
   5   7   3        4.78        4.77      1.33 o 
   6   7   3       64.73       59.65      2.39 o 
   7   7   3      225.97      245.97      4.41 o 
   8   7   3      205.70      202.79      4.06 o 
   9   7   3       31.51       29.97      3.37 o 
 -10   8   3        0.06       -0.40      2.78 o 
  -9   8   3        1.46        1.33      1.67 o 
  -8   8   3       27.71       32.55      1.61 o 
  -7   8   3      143.70      133.66      2.26 o 
  -6   8   3        0.55        0.28      2.38 o 
  -5   8   3      619.18      592.52      4.63 o 
  -4   8   3      413.75      401.29      3.37 o 
  -3   8   3      317.38      362.45      3.10 o 
  -2   8   3      367.06      368.32      3.35 o 
  -1   8   3      243.36      232.56      2.69 o 
   0   8   3      863.29      862.98      4.96 o 
   1   8   3      289.27      325.55      2.84 o 
   2   8   3       43.71       47.98      1.00 o 
   3   8   3     1303.41     1292.08      8.35 o 
   4   8   3      925.08      879.63      9.82 o 
   5   8   3     1142.13     1118.22     12.14 o 
   6   8   3       88.57       99.08      2.73 o 
   7   8   3       93.37       79.90      2.94 o 
   8   8   3       34.39       37.09      2.45 o 
   9   8   3       10.80        7.74      2.78 o 
  -9   9   3       51.11       70.64      3.19 o 
  -8   9   3       21.82       22.00      2.03 o 
  -7   9   3        0.67        0.66      0.94 o 
  -6   9   3        3.90        3.25      1.00 o 
  -5   9   3      220.05      249.69      3.12 o 
  -4   9   3      112.86      121.93      2.58 o 
  -3   9   3       19.98       22.08      1.55 o 
  -2   9   3       18.18       12.43      0.78 o 
  -1   9   3      114.19      106.55      1.09 o 
   0   9   3      177.04      198.57      2.10 o 
   1   9   3      514.46      503.75      4.04 o 
   2   9   3      110.62      112.90      1.75 o 
   3   9   3      364.07      346.34      3.03 o 
   4   9   3        0.01        0.45      0.76 o 
   5   9   3      208.35      189.92      3.65 o 
   6   9   3       66.40       65.01      2.73 o 
   7   9   3       33.66       29.57      2.39 o 
   8   9   3        0.23       -1.61      1.61 o 
   9   9   3       22.43       18.26      3.18 o 
  -9  10   3        4.31        3.88      1.95 o 
  -8  10   3       14.20       17.69      2.09 o 
  -7  10   3       79.32       78.95      2.00 o 
  -6  10   3      107.53      115.90      2.17 o 
  -5  10   3        0.22       -0.40      0.91 o 
  -4  10   3      219.05      195.60      3.73 o 
  -3  10   3       17.57       18.78      1.17 o 
  -2  10   3      620.62      582.44      4.71 o 
  -1  10   3       75.86       68.06      1.12 o 
   0  10   3      483.72      494.38      5.95 o 
   1  10   3       22.77       20.05      1.12 o 
   2  10   3      279.58      234.14      3.27 o 
   3  10   3       19.63       20.49      1.89 o 
   4  10   3       98.00      101.81      1.94 o 
   5  10   3      464.20      475.44      4.69 o 
   6  10   3        0.95        1.19      1.68 o 
   7  10   3       25.93       27.16      2.98 o 
   8  10   3      129.06      136.86      3.84 o 
  -8  11   3      214.58      236.40      4.98 o 
  -7  11   3       24.71       23.79      2.17 o 
  -6  11   3       13.98       13.86      1.20 o 
  -5  11   3       25.86       32.26      1.68 o 
  -4  11   3       78.49       88.59      2.08 o 
  -3  11   3      314.71      320.36      3.65 o 
  -2  11   3      340.19      332.06      3.70 o 
  -1  11   3       32.18       23.22      2.78 o 
   0  11   3      430.52      399.75      5.19 o 
   1  11   3        0.14       -0.39      0.84 o 
   2  11   3       27.62       15.82      1.67 o 
   3  11   3       39.05       44.38      1.63 o 
   4  11   3       81.28       71.12      2.09 o 
   5  11   3       10.29        9.60      1.68 o 
   6  11   3        2.48       -0.34      1.61 o 
   7  11   3      128.29      121.03      3.72 o 
  -7  12   3       43.49       56.17      2.87 o 
  -6  12   3      173.25      178.09      2.94 o 
  -5  12   3       50.65       68.79      1.99 o 
  -4  12   3        0.10       -0.96      0.96 o 
  -3  12   3       21.02       12.76      1.13 o 
  -2  12   3       15.71       14.80      1.38 o 
  -1  12   3      389.05      365.34      5.05 o 
   0  12   3       76.98       50.78      2.09 o 
   1  12   3      188.16      175.77      3.28 o 
   2  12   3      238.37      227.86      2.99 o 
   3  12   3      152.94      143.43      2.39 o 
   4  12   3       34.44       33.44      1.61 o 
   5  12   3      107.43      111.06      3.23 o 
   6  12   3       23.63       19.39      2.10 o 
   7  12   3       41.66       51.81      2.94 o 
  -6  13   3       32.11       36.12      3.97 o 
  -5  13   3       97.74      110.48      2.96 o 
  -4  13   3       46.09       48.57      2.34 o 
  -3  13   3       39.27       33.58      2.14 o 
  -2  13   3      144.70      131.65      3.27 o 
  -1  13   3       13.72       10.30      1.47 o 
   0  13   3        0.02        1.83      1.39 o 
   1  13   3       26.54       34.22      2.09 o 
   2  13   3      253.59      243.47      4.04 o 
   3  13   3      135.37      159.10      4.27 o 
   4  13   3        0.95        0.49      1.11 o 
   5  13   3        0.03        0.12      1.61 o 
   6  13   3       63.75       84.64      3.37 o 
  -5  14   3       45.19       48.82      2.53 o 
  -4  14   3        1.09        2.04      1.52 o 
  -3  14   3        0.29       -1.34      1.38 o 
  -2  14   3       74.07       66.14      2.59 o 
  -1  14   3        1.30       -1.30      1.33 o 
   0  14   3        0.62        1.49      2.08 o 
   1  14   3       48.07       48.85      2.37 o 
   2  14   3        7.53        6.36      1.43 o 
   3  14   3       10.95       13.75      1.61 o 
   4  14   3       66.67       69.46      4.56 o 
  -3  15   3       19.38       30.03      2.43 o 
  -2  15   3       84.96       89.74      2.94 o 
  -1  15   3       17.74       11.01      1.68 o 
   0  15   3        0.89        2.08      1.54 o 
   1  15   3       39.98       42.96      2.45 o 
   2  15   3       12.35       12.92      1.72 o 
   3  15   3       76.27       86.62      2.96 o 
 -11   0   4       20.07       18.46      2.78 o 
 -10   0   4        0.31       -1.52      1.52 o 
  -9   0   4       79.07       69.48      2.57 o 
  -8   0   4      452.96      484.90      6.61 o 
  -7   0   4     1728.28     1647.21     13.83 o 
  -6   0   4      758.49      882.16      6.61 o 
  -5   0   4     2431.08     2720.76     16.68 o 
  -4   0   4      231.63      199.70      1.64 o 
  -3   0   4     5501.14     5322.46     30.93 o 
  -2   0   4     1184.84     1222.11      7.60 o 
   0   0   4     2638.78     2544.15     17.39 o 
   1   0   4      942.50      951.68      6.40 o 
   3   0   4      960.55      935.40      6.85 o 
   4   0   4      461.64      421.44      2.92 o 
   5   0   4      385.73      443.08      3.65 o 
   6   0   4     1781.17     1817.66     20.74 o 
   7   0   4     1656.62     1545.48     20.14 o 
   8   0   4       33.50       36.89      2.37 o 
   9   0   4      108.59       97.37      5.16 o 
  10   0   4      244.14      248.65      6.35 o 
 -11   1   4       30.11       37.09      2.51 o 
 -10   1   4       43.14       40.63      1.85 o 
  -9   1   4       99.68       96.05      2.01 o 
  -8   1   4       91.46       81.27      1.54 o 
  -7   1   4        2.75        1.05      0.60 o 
  -6   1   4      605.41      612.89      3.34 o 
  -5   1   4      133.55      112.49      0.85 o 
  -4   1   4      735.55      706.71      3.16 o 
  -3   1   4     1421.20     1543.09      6.72 o 
  -2   1   4      198.17      205.99      1.17 o 
  -1   1   4       52.27       49.42      0.39 o 
   0   1   4     4126.31     3868.50     17.02 o 
   2   1   4     5564.09     5572.74     28.92 o 
   3   1   4      601.43      568.15      4.02 o 
   4   1   4      752.70      756.61      4.87 o 
   5   1   4     1149.64     1202.47      7.79 o 
   6   1   4      478.08      462.66      4.20 o 
   7   1   4       81.46       85.85      1.40 o 
   8   1   4      187.82      191.67      2.73 o 
   9   1   4        5.31        1.92      1.11 o 
  10   1   4       16.84        8.02      1.75 o 
 -11   2   4        4.07        5.43      1.81 o 
 -10   2   4       79.93       77.44      2.65 o 
  -9   2   4      522.68      499.39      5.49 o 
  -8   2   4     1677.74     1555.77     10.55 o 
  -7   2   4        0.00       -0.79      0.79 o 
  -6   2   4      229.22      231.89      1.92 o 
  -5   2   4       37.91       34.45      0.92 o 
  -4   2   4     3591.51     3694.45     17.91 o 
  -3   2   4     2035.25     1839.15      8.33 o 
  -2   2   4     1105.86     1101.18      5.24 o 
  -1   2   4    13802.84    11842.00     97.08 o 
   0   2   4     2119.10     2018.04      9.33 o 
   1   2   4        6.33        2.88      0.52 o 
   2   2   4       58.11       45.06      1.16 o 
   3   2   4     1385.55     1521.34      7.54 o 
   4   2   4       25.64       18.45      0.65 o 
   5   2   4      471.80      525.54      3.75 o 
   6   2   4     1099.74     1044.73      6.91 o 
   7   2   4      336.37      356.41      5.00 o 
   8   2   4       30.16       29.21      1.57 o 
   9   2   4      173.64      179.13      2.79 o 
  10   2   4      105.39      124.53      3.36 o 
 -11   3   4       12.13       12.46      2.18 o 
 -10   3   4        3.40        1.73      1.65 o 
  -9   3   4       11.13       13.33      1.31 o 
  -8   3   4       54.82       89.05      1.73 o 
  -7   3   4       66.28       65.95      1.22 o 
  -6   3   4       26.40       10.60      1.00 o 
  -5   3   4      151.83      161.87      1.57 o 
  -4   3   4     5728.95     6038.27     37.80 o 
  -3   3   4      991.88      985.66      5.57 o 
  -2   3   4     1694.39     1693.27      8.63 o 
  -1   3   4     2542.89     2473.23     11.86 o 
   0   3   4       96.85       63.73      0.95 o 
   1   3   4     2190.23     2001.54     10.26 o 
   2   3   4      148.91      157.43      1.38 o 
   3   3   4       91.69       92.99      1.28 o 
   4   3   4       87.99       97.22      1.70 o 
   5   3   4        5.32        2.15      0.49 o 
   6   3   4       21.23       13.31      0.93 o 
   7   3   4      613.71      621.09      5.26 o 
   8   3   4       50.55       56.38      1.77 o 
   9   3   4       54.71       65.89      2.16 o 
  10   3   4      187.61      232.68      4.32 o 
 -11   4   4      102.29      108.16      3.33 o 
 -10   4   4        0.80       -1.28      1.43 o 
  -9   4   4       70.76       59.53      1.70 o 
  -8   4   4        3.22        2.11      0.85 o 
  -7   4   4        1.89        0.76      0.67 o 
  -6   4   4      813.92      838.34      5.71 o 
  -5   4   4       52.04       39.54      0.93 o 
  -4   4   4       91.22      107.73      1.19 o 
  -3   4   4      866.20      920.07      6.18 o 
  -2   4   4       36.74       15.75      0.66 o 
  -1   4   4       12.29       20.14      0.61 o 
   0   4   4       15.97        9.57      0.70 o 
   1   4   4      672.12      632.01      3.49 o 
   2   4   4      192.84      210.35      1.88 o 
   3   4   4     1582.23     1729.06     12.94 o 
   4   4   4       56.35       77.30      1.60 o 
   5   4   4      220.88      218.52      1.77 o 
   6   4   4       97.34       99.62      1.33 o 
   7   4   4      301.53      282.81      3.00 o 
   8   4   4        7.34        5.64      1.14 o 
   9   4   4       74.09       77.33      2.23 o 
  10   4   4        7.29        8.83      1.61 o 
 -11   5   4       18.53       26.74      2.25 o 
 -10   5   4       78.03       84.03      2.81 o 
  -9   5   4       23.95       20.93      1.78 o 
  -8   5   4       71.19       66.31      1.83 o 
  -7   5   4      165.65      124.42      1.92 o 
  -6   5   4      270.11      256.82      2.33 o 
  -5   5   4     1515.40     1680.19     10.67 o 
  -4   5   4     1124.29     1148.05      8.90 o 
  -3   5   4       58.63       71.56      1.17 o 
  -2   5   4      415.54      488.57      2.74 o 
  -1   5   4     2763.77     2912.90     16.23 o 
   0   5   4     2723.87     2884.47     13.68 o 
   1   5   4      486.33      538.03      3.33 o 
   2   5   4      934.16      997.68      8.76 o 
   3   5   4      572.31      605.48      5.86 o 
   4   5   4      411.25      417.24      4.53 o 
   5   5   4      684.85      721.36      6.98 o 
   6   5   4      200.64      182.14      1.83 o 
   7   5   4       65.27       74.57      1.70 o 
   8   5   4       12.95        9.73      1.45 o 
   9   5   4        1.27        2.38      1.32 o 
  10   5   4        8.23        3.37      2.78 o 
 -10   6   4        1.41       -1.27      1.47 o 
  -9   6   4      272.14      284.24      3.63 o 
  -8   6   4       62.80       71.46      1.92 o 
  -7   6   4       17.54       13.07      1.01 o 
  -6   6   4        2.30        2.43      0.59 o 
  -5   6   4      554.31      596.63      4.24 o 
  -4   6   4     1475.54     1447.60      9.99 o 
  -3   6   4        4.41        4.37      0.49 o 
  -2   6   4        5.18       10.88      0.59 o 
  -1   6   4        4.72        4.11      0.56 o 
   0   6   4     3179.06     3365.17     33.35 o 
   1   6   4     1297.75     1337.86      9.12 o 
   2   6   4      619.13      640.50      4.29 o 
   3   6   4      306.77      301.64      3.55 o 
   4   6   4        6.96        5.31      1.39 o 
   5   6   4        0.11       -0.40      1.12 o 
   6   6   4      244.17      244.50      4.06 o 
   7   6   4      772.22      762.26      6.88 o 
   8   6   4       18.09       18.43      1.34 o 
   9   6   4        2.12       -0.20      2.38 o 
  10   6   4       36.41       37.70      4.37 o 
 -10   7   4        0.96       -0.40      2.38 o 
  -9   7   4        0.63       -0.40      1.00 o 
  -8   7   4      273.96      272.74      3.47 o 
  -7   7   4        6.92        5.16      1.40 o 
  -6   7   4      112.28      111.72      2.10 o 
  -5   7   4       51.18       45.82      2.58 o 
  -4   7   4      116.93      112.99      1.49 o 
  -3   7   4       72.63       87.02      1.28 o 
  -2   7   4      935.80     1013.41      7.22 o 
  -1   7   4      253.10      191.49      1.39 o 
   0   7   4      499.46      622.79      3.74 o 
   1   7   4        2.19        4.94      0.72 o 
   2   7   4     1259.68     1280.40      8.21 o 
   3   7   4      924.28      972.18      8.95 o 
   4   7   4       31.14       27.19      2.57 o 
   5   7   4      106.29      115.45      2.87 o 
   6   7   4       45.84       58.99      2.45 o 
   7   7   4      374.43      370.88      8.14 o 
   8   7   4        7.51        5.52      1.67 o 
   9   7   4       17.74       19.65      2.78 o 
 -10   8   4       37.01       35.52      3.97 o 
  -9   8   4        5.66        4.84      1.72 o 
  -8   8   4        6.61        5.41      1.07 o 
  -7   8   4       89.99       92.52      1.99 o 
  -6   8   4      179.95      192.09      2.67 o 
  -5   8   4        0.99        3.19      1.09 o 
  -4   8   4      268.86      265.26      3.09 o 
  -3   8   4      874.81      851.28      6.27 o 
  -2   8   4      902.23      878.97      8.31 o 
  -1   8   4      340.58      351.52      2.36 o 
   0   8   4       10.40       12.09      0.89 o 
   1   8   4      185.47      184.14      1.93 o 
   2   8   4      816.16      841.49      5.69 o 
   3   8   4      437.12      424.63      4.31 o 
   4   8   4       48.83       47.93      2.25 o 
   5   8   4        0.83        4.84      2.18 o 
   6   8   4       25.77       34.70      2.31 o 
   7   8   4        2.35        0.96      1.47 o 
   8   8   4       15.58       15.11      1.81 o 
   9   8   4       10.40       10.52      2.98 o 
  -9   9   4       90.79      100.16      3.47 o 
  -8   9   4        1.80        0.11      1.33 o 
  -7   9   4       12.22        8.07      1.25 o 
  -6   9   4       26.60       25.36      1.40 o 
  -5   9   4      697.37      719.94      6.61 o 
  -4   9   4     1912.20     1882.96     13.09 o 
  -3   9   4       20.70       16.94      1.12 o 
  -2   9   4       89.26       83.86      1.48 o 
  -1   9   4        2.76       -0.21      0.50 o 
   0   9   4      264.10      237.33      2.35 o 
   1   9   4      512.40      523.89      4.23 o 
   2   9   4       14.59       16.51      0.91 o 
   3   9   4      969.98      980.19      7.11 o 
   4   9   4      136.45      134.82      1.89 o 
   5   9   4        3.56        3.27      1.40 o 
   6   9   4      259.82      255.60      4.56 o 
   7   9   4       31.01       29.30      2.39 o 
   8   9   4        2.93        3.47      1.68 o 
  -9  10   4       35.97       46.04      3.08 o 
  -8  10   4       83.67       82.71      3.87 o 
  -7  10   4        0.01       -1.12      1.12 o 
  -6  10   4      117.04      128.47      2.41 o 
  -5  10   4      310.33      301.42      3.65 o 
  -4  10   4      646.26      629.24      5.98 o 
  -3  10   4      167.24      169.92      2.47 o 
  -2  10   4       21.11       17.38      1.07 o 
  -1  10   4      742.69      741.30      5.49 o 
   0  10   4        4.34        6.96      0.90 o 
   1  10   4        1.54        2.60      0.68 o 
   2  10   4       92.16       88.77      1.78 o 
   3  10   4     3155.38     3137.39     24.50 o 
   4  10   4      279.20      270.25      3.15 o 
   5  10   4      134.77      132.48      3.37 o 
   6  10   4      122.73      119.50      3.30 o 
   7  10   4        6.04        4.69      1.75 o 
   8  10   4      100.83      103.76      4.07 o 
  -8  11   4        0.05       -0.79      1.82 o 
  -7  11   4       29.99       24.13      2.17 o 
  -6  11   4        2.81        1.03      1.03 o 
  -5  11   4        0.17       -0.99      0.99 o 
  -4  11   4       63.29       56.99      2.05 o 
  -3  11   4        4.49        1.02      0.99 o 
  -2  11   4        7.85        7.75      1.02 o 
  -1  11   4      701.12      624.27      7.23 o 
   0  11   4        0.77        0.67      0.82 o 
   1  11   4       98.08       93.52      1.92 o 
   2  11   4      422.70      410.25      4.28 o 
   3  11   4       68.63       58.41      1.75 o 
   4  11   4       75.76       70.37      1.85 o 
   5  11   4       40.28       37.96      2.45 o 
   6  11   4        4.62        7.98      1.82 o 
   7  11   4       42.49       41.21      2.95 o 
  -7  12   4        2.85        2.68      1.75 o 
  -6  12   4        0.69        0.06      1.16 o 
  -5  12   4        1.00        0.60      1.26 o 
  -4  12   4      207.43      199.49      3.00 o 
  -3  12   4       73.13       62.11      2.29 o 
  -2  12   4        0.25        1.18      1.19 o 
  -1  12   4       44.55       49.16      2.10 o 
   0  12   4       16.01        9.35      1.33 o 
   1  12   4       59.76       60.21      2.14 o 
   2  12   4        0.24        1.40      1.02 o 
   3  12   4       39.66       35.30      1.66 o 
   4  12   4       41.31       44.53      1.61 o 
   5  12   4       32.48       35.40      2.59 o 
   6  12   4      136.15      145.28      3.93 o 
  -6  13   4        2.89        2.38      2.38 o 
  -5  13   4      172.73      174.63      3.53 o 
  -4  13   4        0.44        0.84      1.38 o 
  -3  13   4       10.04        9.54      1.47 o 
  -2  13   4       11.42       12.79      1.47 o 
  -1  13   4        6.16        3.98      1.33 o 
   0  13   4       21.92       16.47      1.54 o 
   1  13   4       73.25       62.43      2.37 o 
   2  13   4      117.90      120.02      2.91 o 
   3  13   4       25.30       22.20      1.89 o 
   4  13   4        0.17       -1.26      1.47 o 
   5  13   4        3.26        0.76      1.61 o 
  -5  14   4       17.46       18.78      1.81 o 
  -4  14   4       21.43       17.57      1.75 o 
  -3  14   4        7.79       10.60      1.61 o 
  -2  14   4       19.53       13.30      1.61 o 
  -1  14   4       61.92       49.32      2.39 o 
   0  14   4        0.83       -1.33      1.33 o 
   1  14   4       25.51       26.01      1.96 o 
   2  14   4       36.30       31.40      2.29 o 
   3  14   4       23.27       24.00      1.95 o 
   4  14   4        2.43        1.19      2.58 o 
  -3  15   4       38.77       38.88      2.51 o 
  -2  15   4        0.59        0.30      2.68 o 
  -1  15   4       95.41      104.12      3.77 o 
   0  15   4       11.81       12.66      1.75 o 
   1  15   4       34.10       33.35      2.37 o 
   2  15   4       20.33       20.39      1.86 o 
 -11   1   5      153.51      172.62      3.92 o 
 -10   1   5       60.23       64.93      1.98 o 
  -9   1   5        2.71        1.82      1.02 o 
  -8   1   5      976.26      968.47      6.93 o 
  -7   1   5      153.61      161.75      1.43 o 
  -6   1   5      743.49      827.68      4.38 o 
  -5   1   5      163.98      163.50      1.09 o 
  -4   1   5      308.96      382.55      1.93 o 
  -3   1   5     5865.92     6068.59     26.69 o 
  -2   1   5      103.37      111.05      0.78 o 
  -1   1   5      394.05      378.55      1.78 o 
   0   1   5    10711.37     9589.80     49.15 o 
   1   1   5    12643.63    11721.21    136.06 o 
   2   1   5      188.52      182.91      1.29 o 
   3   1   5     3546.32     3840.23     20.06 o 
   4   1   5     3677.76     3710.93     19.17 o 
   5   1   5      122.34      124.59      1.28 o 
   6   1   5     5154.56     4995.92     35.25 o 
   7   1   5     1736.02     1639.54     12.72 o 
   8   1   5      208.64      201.14      2.86 o 
   9   1   5       46.58       41.94      1.88 o 
  10   1   5      176.08      148.96      3.50 o 
 -11   2   5        1.72        1.93      1.67 o 
 -10   2   5      150.08      160.39      3.00 o 
  -9   2   5        0.43        1.27      2.50 o 
  -8   2   5        0.12       -1.24      1.24 o 
  -7   2   5       23.26       18.29      1.01 o 
  -6   2   5        5.76       11.83      0.68 o 
  -5   2   5     1880.80     2191.80     11.60 o 
  -4   2   5      563.55      684.06      3.53 o 
  -3   2   5      620.48      616.96      3.12 o 
  -2   2   5      560.06      611.94      2.87 o 
  -1   2   5      284.74      396.56      1.97 o 
   0   2   5      347.00      355.62      1.71 o 
   1   2   5        1.12        1.38      0.21 o 
   2   2   5      870.34      745.75      3.83 o 
   3   2   5     3167.44     3352.09     16.53 o 
   4   2   5     1946.67     1937.47     11.51 o 
   5   2   5      140.98      166.62      1.67 o 
   6   2   5       36.34       36.58      1.20 o 
   7   2   5       68.12       61.20      1.58 o 
   8   2   5       59.38       54.98      1.83 o 
   9   2   5        7.38        8.39      1.32 o 
  10   2   5       16.81       14.11      2.28 o 
 -11   3   5        3.52        3.71      1.89 o 
 -10   3   5        8.41       11.83      1.67 o 
  -9   3   5        0.38       -0.32      0.85 o 
  -8   3   5       51.08       56.99      1.60 o 
  -7   3   5        1.73        3.63      0.61 o 
  -6   3   5      446.68      470.49      3.54 o 
  -5   3   5      180.97      161.05      2.20 o 
  -4   3   5     3968.88     4145.21     25.92 o 
  -3   3   5     8558.84     8665.09     54.15 o 
  -2   3   5        8.02       16.85      0.67 o 
  -1   3   5     5965.38     5991.77     28.56 o 
   0   3   5     3290.33     3291.99     15.09 o 
   1   3   5      533.72      521.43      2.78 o 
   2   3   5      610.48      704.05      4.75 o 
   3   3   5      467.54      541.61      4.04 o 
   4   3   5      138.56      108.07      2.13 o 
   5   3   5      257.98      274.39      2.27 o 
   6   3   5     1271.26     1252.00      8.18 o 
   7   3   5      403.68      395.15      3.71 o 
   8   3   5       13.35       18.06      1.35 o 
   9   3   5       35.48       39.80      2.28 o 
  10   3   5        0.15       -1.77      2.38 o 
 -11   4   5      140.60      147.73      3.67 o 
 -10   4   5       25.87       27.99      2.37 o 
  -9   4   5       46.83       49.51      1.63 o 
  -8   4   5      485.53      405.47      3.61 o 
  -7   4   5       33.51       33.29      1.12 o 
  -6   4   5      167.11      174.85      1.83 o 
  -5   4   5       54.39       51.62      1.00 o 
  -4   4   5      190.95      152.87      1.51 o 
  -3   4   5      131.25      155.08      1.25 o 
  -2   4   5       12.77       15.45      0.70 o 
  -1   4   5     1506.01     1496.23      8.41 o 
   0   4   5     6806.53     6577.00     38.73 o 
   1   4   5        2.94        9.22      0.47 o 
   2   4   5     4442.41     4507.09     37.12 o 
   3   4   5      691.53      731.73      6.00 o 
   4   4   5      609.07      616.25      5.38 o 
   5   4   5      169.86      166.89      1.50 o 
   6   4   5      992.91      955.18      6.46 o 
   7   4   5      598.99      573.10      4.96 o 
   8   4   5        1.32        0.20      0.94 o 
   9   4   5        2.58        0.79      1.89 o 
  10   4   5       69.94       83.69      2.91 o 
 -11   5   5       25.12       26.25      2.05 o 
 -10   5   5        0.70       -0.71      1.43 o 
  -9   5   5      119.43      111.08      2.06 o 
  -8   5   5        2.88       -0.92      0.92 o 
  -7   5   5      169.26      170.30      2.25 o 
  -6   5   5       73.14       87.37      1.30 o 
  -5   5   5       21.82       24.57      1.03 o 
  -4   5   5        0.10        1.00      1.03 o 
  -3   5   5      883.58     1015.76      8.85 o 
  -2   5   5        7.63        6.81      0.35 o 
  -1   5   5      129.92      134.69      0.98 o 
   0   5   5       46.46       61.71      1.39 o 
   1   5   5      211.99      252.20      2.09 o 
   2   5   5      676.70      624.67      5.93 o 
   3   5   5      953.69     1002.10      8.98 o 
   4   5   5       53.94       62.02      1.69 o 
   5   5   5        3.93        1.17      0.96 o 
   6   5   5       30.00       20.62      0.89 o 
   7   5   5       34.92       33.97      1.33 o 
   8   5   5       13.00       13.60      1.32 o 
   9   5   5       35.66       35.91      2.24 o 
  10   5   5      120.16      137.72      5.75 o 
 -10   6   5        6.64        5.19      1.47 o 
  -9   6   5        0.96       -0.18      1.04 o 
  -8   6   5       64.82       78.85      2.32 o 
  -7   6   5      322.79      283.00      3.38 o 
  -6   6   5        0.22        0.01      0.60 o 
  -5   6   5      746.70      732.40      5.11 o 
  -4   6   5      924.44      958.21      6.88 o 
  -3   6   5       15.84       15.99      1.15 o 
  -2   6   5      131.23      155.60      1.16 o 
  -1   6   5      728.40      823.18      4.14 o 
   0   6   5     1312.82     1638.25      9.03 o 
   1   6   5      352.24      371.88      2.78 o 
   2   6   5      536.90      484.13      3.06 o 
   3   6   5      305.02      349.98      4.00 o 
   4   6   5        0.01        0.91      1.24 o 
   5   6   5      599.41      570.86      6.87 o 
   6   6   5      127.68      142.08      3.08 o 
   7   6   5      212.07      186.23      2.49 o 
   8   6   5      112.10       96.82      2.04 o 
   9   6   5        0.58       -1.39      2.38 o 
 -10   7   5        1.41       -1.24      1.47 o 
  -9   7   5        8.98       12.86      1.27 o 
  -8   7   5      124.98      135.91      2.47 o 
  -7   7   5        5.45        3.16      0.90 o 
  -6   7   5       22.55       18.70      2.07 o 
  -5   7   5       90.04       83.54      1.75 o 
  -4   7   5      155.75      164.29      1.85 o 
  -3   7   5      325.27      328.50      2.84 o 
  -2   7   5        1.85        0.85      0.39 o 
  -1   7   5       49.00       55.03      0.89 o 
   0   7   5       85.52       85.45      1.26 o 
   1   7   5     1934.08     1950.27     12.20 o 
   2   7   5     1357.14     1442.57      9.19 o 
   3   7   5       54.61       47.37      2.14 o 
   4   7   5       93.15       75.86      2.39 o 
   5   7   5       68.25       59.80      4.66 o 
   6   7   5      222.30      235.56      4.12 o 
   7   7   5      221.19      231.05      4.26 o 
   8   7   5       75.05       88.72      2.99 o 
   9   7   5       44.94       53.18      4.37 o 
 -10   8   5       50.13       52.79      4.76 o 
  -9   8   5       40.12       43.96      1.94 o 
  -8   8   5      172.89      165.57      2.71 o 
  -7   8   5       34.10       33.57      1.61 o 
  -6   8   5       26.44       22.42      2.62 o 
  -5   8   5      487.66      467.43      3.95 o 
  -4   8   5      169.16      179.52      4.55 o 
  -3   8   5      274.83      291.86      2.74 o 
  -2   8   5        4.53        1.74      1.29 o 
  -1   8   5     1767.46     1822.91     11.09 o 
   0   8   5      126.31      114.38      1.53 o 
   1   8   5       49.96       78.74      1.26 o 
   2   8   5       60.16       54.22      1.37 o 
   3   8   5      468.85      438.68      3.52 o 
   4   8   5        0.06        0.00      1.59 o 
   5   8   5        1.59        2.58      1.33 o 
   6   8   5        3.72        5.28      1.61 o 
   7   8   5      165.42      159.79      3.78 o 
   8   8   5       26.53       39.52      2.73 o 
   9   8   5       26.20       25.60      3.37 o 
  -9   9   5        5.56        7.64      1.89 o 
  -8   9   5      286.69      302.99      3.88 o 
  -7   9   5       40.76       33.16      1.96 o 
  -6   9   5       77.11       85.63      1.95 o 
  -5   9   5      470.40      516.97      5.19 o 
  -4   9   5     1574.95     1516.32     12.55 o 
  -3   9   5      606.40      663.92      5.18 o 
  -2   9   5       51.18       57.23      1.34 o 
  -1   9   5       57.41       39.13      1.01 o 
   0   9   5       10.09        7.49      0.72 o 
   1   9   5      221.95      206.08      2.21 o 
   2   9   5       44.81       50.12      1.60 o 
   3   9   5      156.33      145.30      2.21 o 
   4   9   5       63.87       56.68      2.23 o 
   5   9   5        3.45        1.49      1.40 o 
   6   9   5       45.77       35.99      2.59 o 
   7   9   5       38.25       32.93      2.45 o 
   8   9   5        0.00        0.23      1.67 o 
  -9  10   5        1.30       -1.63      1.72 o 
  -8  10   5        1.81       -0.85      1.67 o 
  -7  10   5       22.74       20.96      1.46 o 
  -6  10   5       36.03       35.38      3.01 o 
  -5  10   5      405.76      407.34      4.43 o 
  -4  10   5        0.06       -0.96      0.96 o 
  -3  10   5       75.74       85.37      1.90 o 
  -2  10   5      182.60      161.64      3.11 o 
  -1  10   5      101.99       76.22      1.29 o 
   0  10   5       34.11       29.14      1.37 o 
   1  10   5       44.74       50.47      1.48 o 
   2  10   5       46.30       32.46      1.75 o 
   3  10   5      324.20      300.28      4.06 o 
   4  10   5        8.44        6.88      0.83 o 
   5  10   5       11.54       13.63      1.82 o 
   6  10   5        0.16       -0.69      1.54 o 
   7  10   5       97.62      104.29      3.37 o 
   8  10   5        1.93        2.70      1.89 o 
  -8  11   5        0.60        1.54      1.81 o 
  -7  11   5      128.51      139.72      2.67 o 
  -6  11   5       58.65       57.21      1.95 o 
  -5  11   5        3.65        0.18      1.05 o 
  -4  11   5      350.50      313.10      3.69 o 
  -3  11   5       15.96       10.77      1.10 o 
  -2  11   5      447.87      413.37      4.26 o 
  -1  11   5      403.97      370.33      4.98 o 
   0  11   5       33.16       38.51      1.44 o 
   1  11   5        6.32       10.35      1.02 o 
   2  11   5      386.10      373.94      4.05 o 
   3  11   5        2.57        2.55      1.49 o 
   4  11   5       92.57       91.22      2.28 o 
   5  11   5        5.62        8.41      1.68 o 
   6  11   5      192.38      203.33      4.35 o 
   7  11   5      114.37      132.89      3.79 o 
  -7  12   5        6.78        2.75      1.89 o 
  -6  12   5        0.83        0.40      1.13 o 
  -5  12   5        7.43        9.73      1.23 o 
  -4  12   5       52.36       50.52      1.89 o 
  -3  12   5       46.60       43.95      2.23 o 
  -2  12   5        0.48        0.01      1.19 o 
  -1  12   5       40.74       29.22      1.95 o 
   0  12   5      108.44       85.45      2.43 o 
   1  12   5       78.64       75.05      2.29 o 
   2  12   5      302.09      324.41      4.90 o 
   3  12   5       56.68       51.48      1.73 o 
   4  12   5        9.82       12.44      1.09 o 
   5  12   5        2.05        2.08      1.68 o 
   6  12   5        1.58        1.80      2.08 o 
  -6  13   5       54.50       50.06      2.53 o 
  -5  13   5       58.71       58.19      2.53 o 
  -4  13   5       10.22        9.26      1.52 o 
  -3  13   5      327.55      324.04      8.24 o 
  -2  13   5        3.19        1.63      1.33 o 
  -1  13   5       42.96       35.20      2.03 o 
   0  13   5       26.67       27.32      2.03 o 
   1  13   5       85.27       78.58      2.68 o 
   2  13   5       80.96       80.82      2.53 o 
   3  13   5        7.71        4.37      1.32 o 
   4  13   5       21.38       18.69      1.96 o 
   5  13   5        7.91        5.29      1.75 o 
  -5  14   5        0.15       -0.31      1.43 o 
  -4  14   5       60.96       72.47      2.76 o 
  -3  14   5       80.86       85.66      2.87 o 
  -2  14   5      108.68      119.87      3.15 o 
  -1  14   5       49.66       44.42      2.31 o 
   0  14   5      133.07      138.55      3.22 o 
   1  14   5       98.61       94.10      2.76 o 
   2  14   5       40.77       48.30      2.43 o 
   3  14   5        0.19        0.44      1.32 o 
   4  14   5       53.28       52.79      4.17 o 
  -3  15   5      167.41      185.91      4.06 o 
  -2  15   5       80.16       91.36      3.01 o 
  -1  15   5        0.02       -0.37      1.49 o 
   0  15   5        1.59        1.25      1.47 o 
   1  15   5       33.78       32.77      2.37 o 
   2  15   5        2.00        4.51      1.52 o 
 -11   0   6       83.76       87.51      4.37 o 
 -10   0   6      198.58      198.36      4.20 o 
  -9   0   6      123.15       91.27      2.80 o 
  -8   0   6     1041.62      957.69      8.59 o 
  -7   0   6      324.89      311.80      3.41 o 
  -6   0   6      185.95      202.21      2.42 o 
  -5   0   6     3479.96     3591.06     24.88 o 
  -4   0   6     1747.32     1710.59     11.53 o 
  -3   0   6     8359.42     8071.22     50.07 o 
  -2   0   6      269.48      295.15      2.89 o 
  -1   0   6     9068.69     8521.20     50.98 o 
   0   0   6    10077.69     9135.74     60.80 o 
   1   0   6    12459.49    11107.45    123.79 o 
   2   0   6     4991.48     4960.36     33.40 o 
   3   0   6      387.14      403.48      3.81 o 
   4   0   6     5552.57     5325.16     45.97 o 
   5   0   6     3947.39     3885.32     43.49 o 
   6   0   6      596.08      593.81      7.51 o 
   7   0   6     1982.13     1976.36     21.40 o 
   8   0   6       77.70       84.41      4.66 o 
   9   0   6      228.65      236.94      5.95 o 
  10   0   6        0.58       -0.99      1.98 o 
 -11   1   6        5.49        1.29      1.61 o 
 -10   1   6        4.10        4.18      1.25 o 
  -9   1   6       22.15       30.20      1.75 o 
  -8   1   6     1004.68      963.95      6.90 o 
  -7   1   6      881.54      905.07      5.69 o 
  -6   1   6      701.27      635.88      3.67 o 
  -5   1   6      359.71      367.22      2.04 o 
  -4   1   6       42.15       41.81      0.73 o 
  -3   1   6       42.58       34.42      1.43 o 
  -2   1   6      326.83      346.36      1.76 o 
  -1   1   6    11956.80    10651.73     64.75 o 
   0   1   6     5182.93     4880.10     22.39 o 
   1   1   6    13789.31    12569.47     62.92 o 
   2   1   6     9674.31     9392.93     45.10 o 
   3   1   6      162.24      188.36      1.38 o 
   4   1   6       61.64       78.38      0.97 o 
   5   1   6       20.55       21.86      1.55 o 
   6   1   6      363.21      360.57      3.22 o 
   7   1   6      121.52      131.03      2.32 o 
   8   1   6       82.26       99.96      3.44 o 
   9   1   6       81.57       78.92      2.67 o 
  10   1   6        2.90        2.48      1.61 o 
 -11   2   6      138.74      149.60      3.70 o 
 -10   2   6       16.34       18.19      1.75 o 
  -9   2   6      176.83      148.35      2.74 o 
  -8   2   6     1187.05     1176.89      8.96 o 
  -7   2   6       35.92       44.35      1.16 o 
  -6   2   6       75.97       73.16      0.90 o 
  -5   2   6     1275.49     1246.78      6.30 o 
  -4   2   6      632.91      654.00      3.42 o 
  -3   2   6      747.71      620.35      3.17 o 
  -2   2   6     3912.80     3940.28     19.02 o 
  -1   2   6      383.52      487.50      2.25 o 
   0   2   6     4380.69     4359.05     19.30 o 
   1   2   6      559.13      600.57      2.95 o 
   2   2   6      494.26      451.59      2.51 o 
   3   2   6     1145.44     1197.27      6.91 o 
   4   2   6      297.06      337.33      2.61 o 
   5   2   6       59.79       77.84      1.53 o 
   6   2   6      314.39      327.44      3.73 o 
   7   2   6        0.15       -0.63      0.74 o 
   8   2   6        6.55        8.17      1.15 o 
   9   2   6       27.99       23.79      2.48 o 
  10   2   6        2.80       -1.04      1.47 o 
 -11   3   6       25.15       25.54      2.09 o 
 -10   3   6        1.22        0.40      2.08 o 
  -9   3   6       56.51       48.41      1.56 o 
  -8   3   6      346.70      354.81      3.55 o 
  -7   3   6      143.16      129.90      1.54 o 
  -6   3   6       84.25       81.44      1.49 o 
  -5   3   6      125.64      121.88      1.39 o 
  -4   3   6      484.61      540.65      3.07 o 
  -3   3   6     3203.09     3231.43     14.41 o 
  -2   3   6        6.19        1.12      0.29 o 
  -1   3   6       75.20       64.32      0.72 o 
   0   3   6     1113.01     1083.48      4.73 o 
   1   3   6     1200.52     1268.04      6.36 o 
   2   3   6        7.41       32.48      3.18 o 
   3   3   6      370.22      420.25      2.99 o 
   4   3   6      843.92      874.28      5.43 o 
   5   3   6      578.64      577.93      4.11 o 
   6   3   6      849.34      823.50      5.70 o 
   7   3   6        0.07       -1.02      1.02 o 
   8   3   6        0.14        2.30      1.04 o 
   9   3   6       11.85        9.47      1.43 o 
  10   3   6      124.16      137.32      3.38 o 
 -11   4   6        9.06        8.37      1.72 o 
 -10   4   6        6.34        2.74      1.47 o 
  -9   4   6       70.84       67.30      1.74 o 
  -8   4   6      413.98      383.33      3.47 o 
  -7   4   6        9.86        8.95      0.78 o 
  -6   4   6      291.15      285.02      2.50 o 
  -5   4   6       22.04       12.77      0.85 o 
  -4   4   6       47.99       63.29      1.11 o 
  -3   4   6      501.52      593.76      3.51 o 
  -2   4   6       30.31       29.18      0.54 o 
  -1   4   6        0.66        0.16      0.29 o 
   0   4   6       62.82       39.58      0.99 o 
   1   4   6       19.65       15.54      0.85 o 
   2   4   6     3938.01     4018.50     25.37 o 
   3   4   6       68.20       90.50      1.86 o 
   4   4   6       35.12       37.92      1.23 o 
   5   4   6      444.70      433.46      3.08 o 
   6   4   6       29.41       29.37      1.33 o 
   7   4   6       31.39       33.14      1.46 o 
   8   4   6        0.34       -0.99      0.99 o 
   9   4   6        6.05        6.39      1.43 o 
  10   4   6       11.97       10.90      1.72 o 
 -11   5   6        4.56        9.40      1.76 o 
 -10   5   6       30.78       26.77      2.09 o 
  -9   5   6       36.90       31.86      1.71 o 
  -8   5   6      251.66      213.13      2.65 o 
  -7   5   6      138.20      144.23      2.09 o 
  -6   5   6      248.49      261.32      2.37 o 
  -5   5   6      271.85      278.28      2.39 o 
  -4   5   6      108.91      105.67      1.24 o 
  -3   5   6       41.47       50.30      0.77 o 
  -2   5   6       28.70       20.73      0.80 o 
  -1   5   6        5.84        0.40      0.45 o 
   0   5   6      422.44      403.63      2.40 o 
   1   5   6     1017.51     1034.52      6.20 o 
   2   5   6      694.25      752.74      4.97 o 
   3   5   6        6.09        5.68      1.53 o 
   4   5   6       13.81        8.53      1.00 o 
   5   5   6        2.75       -0.70      0.94 o 
   6   5   6       61.08       46.81      1.28 o 
   7   5   6      264.56      269.02      2.98 o 
   8   5   6       14.83       10.04      1.32 o 
   9   5   6        9.54       12.41      1.50 o 
  10   5   6       16.05       17.07      3.18 o 
 -11   6   6       71.27       71.79      3.05 o 
 -10   6   6       20.95       20.06      1.72 o 
  -9   6   6       37.11       35.62      1.83 o 
  -8   6   6        4.08       -0.12      1.52 o 
  -7   6   6      332.06      300.63      3.55 o 
  -6   6   6      173.84      168.95      1.86 o 
  -5   6   6      202.80      199.64      1.75 o 
  -4   6   6      393.15      406.12      3.38 o 
  -3   6   6       78.86       71.15      1.20 o 
  -2   6   6       56.99       52.97      0.72 o 
  -1   6   6     1251.66     1352.98      7.01 o 
   0   6   6       13.60       15.67      1.09 o 
   1   6   6      228.52      277.42      2.46 o 
   2   6   6       75.70       77.14      1.43 o 
   3   6   6     1540.82     1619.09     13.93 o 
   4   6   6       45.34       50.43      1.77 o 
   5   6   6        1.96        2.34      1.24 o 
   6   6   6        7.40        4.99      0.68 o 
   7   6   6      120.88      104.83      1.94 o 
   8   6   6      191.35      181.77      5.75 o 
   9   6   6      116.75      110.93      5.16 o 
 -10   7   6        0.37       -0.65      1.47 o 
  -9   7   6       27.97       28.62      1.80 o 
  -8   7   6       12.18       16.79      2.27 o 
  -7   7   6        8.12        9.29      0.98 o 
  -6   7   6      323.15      320.69      3.70 o 
  -5   7   6        0.51        0.24      1.43 o 
  -4   7   6      274.50      223.10      2.24 o 
  -3   7   6        3.96        2.43      0.54 o 
  -2   7   6        6.23        6.50      0.59 o 
  -1   7   6       85.16       90.57      1.05 o 
   0   7   6      163.58      198.76      2.00 o 
   1   7   6        0.01       -0.51      0.60 o 
   2   7   6      624.04      576.40      4.10 o 
   3   7   6      882.89      918.96      6.12 o 
   4   7   6      213.44      206.29      3.65 o 
   5   7   6        1.34        1.56      1.33 o 
   6   7   6     1239.29     1184.96     12.91 o 
   7   7   6      305.66      312.67      6.75 o 
   8   7   6       28.37       27.32      2.78 o 
   9   7   6       25.01       17.46      3.18 o 
 -10   8   6        5.80        3.57      2.98 o 
  -9   8   6        3.13        4.73      1.22 o 
  -8   8   6      135.85      129.49      2.57 o 
  -7   8   6       35.72       30.86      1.57 o 
  -6   8   6       22.17       16.33      2.54 o 
  -5   8   6      720.13      716.12      6.22 o 
  -4   8   6     1161.01     1153.18      8.35 o 
  -3   8   6      810.49      776.55      5.87 o 
  -2   8   6       32.78       26.43      0.70 o 
  -1   8   6      204.71      177.10      1.89 o 
   0   8   6      118.96      120.27      1.57 o 
   1   8   6      258.08      244.11      2.22 o 
   2   8   6      400.85      412.75      3.19 o 
   3   8   6      781.29      762.47      5.65 o 
   4   8   6      102.37      108.92      2.88 o 
   5   8   6       81.05       85.88      2.98 o 
   6   8   6        6.09        4.86      1.47 o 
   7   8   6       36.63       34.52      2.51 o 
   8   8   6        8.24       13.17      1.89 o 
   9   8   6       75.38       86.92      5.16 o 
  -9   9   6      171.16      203.95      5.46 o 
  -8   9   6      130.49      132.63      2.59 o 
  -7   9   6        6.52        2.45      1.03 o 
  -6   9   6       59.75       48.43      1.73 o 
  -5   9   6     1373.14     1408.12     11.82 o 
  -4   9   6     1801.89     1801.80     14.66 o 
  -3   9   6       47.61       38.30      1.38 o 
  -2   9   6     1215.27     1160.12      8.17 o 
  -1   9   6       47.53       61.12      1.16 o 
   0   9   6      575.74      590.04      4.66 o 
   1   9   6      240.49      236.54      2.26 o 
   2   9   6     1242.25     1241.44      8.86 o 
   3   9   6       38.75       35.52      2.57 o 
   4   9   6      292.17      311.24      3.39 o 
   5   9   6       19.99       18.42      1.68 o 
   6   9   6       42.02       29.37      2.38 o 
   7   9   6       21.68       18.58      1.89 o 
   8   9   6       29.11       26.73      2.23 o 
  -9  10   6        9.45        9.91      2.09 o 
  -8  10   6        0.01       -1.28      1.28 o 
  -7  10   6       68.53       73.21      2.09 o 
  -6  10   6      132.67      140.54      2.54 o 
  -5  10   6       54.88       57.26      1.80 o 
  -4  10   6      121.21      130.30      2.35 o 
  -3  10   6       93.25       94.19      1.98 o 
  -2  10   6      430.14      447.84      4.50 o 
  -1  10   6        5.70        2.48      0.80 o 
   0  10   6      640.78      582.24      5.41 o 
   1  10   6      230.39      258.48      5.17 o 
   2  10   6      218.01      215.06      2.84 o 
   3  10   6      793.17      773.99      7.02 o 
   4  10   6        3.05        3.55      0.85 o 
   5  10   6      410.81      408.80      6.03 o 
   6  10   6        0.61        0.19      2.08 o 
   7  10   6        9.59        7.93      1.89 o 
  -8  11   6      163.16      189.73      4.56 o 
  -7  11   6       27.25       26.73      1.66 o 
  -6  11   6        1.27       -0.02      1.11 o 
  -5  11   6        7.01        4.58      1.08 o 
  -4  11   6      357.77      354.44      4.54 o 
  -3  11   6       15.01       10.12      1.07 o 
  -2  11   6        0.31        0.96      1.19 o 
  -1  11   6        1.47       -1.12      1.12 o 
   0  11   6      449.22      439.05      4.56 o 
   1  11   6     1050.91      998.30     12.99 o 
   2  11   6       12.56       18.93      1.30 o 
   3  11   6        0.07        0.92      0.91 o 
   4  11   6      215.38      201.08      2.77 o 
   5  11   6       97.89       90.60      3.08 o 
   6  11   6        1.88        1.13      1.67 o 
   7  11   6       24.18       26.16      2.31 o 
  -7  12   6       42.15       40.74      2.87 o 
  -6  12   6       57.22       54.87      2.07 o 
  -5  12   6       17.55       16.82      1.31 o 
  -4  12   6      251.33      246.55      4.04 o 
  -3  12   6      400.23      377.73      5.33 o 
  -2  12   6        0.33        0.28      1.19 o 
  -1  12   6       41.53       28.47      1.89 o 
   0  12   6       15.37       11.79      1.38 o 
   1  12   6       20.58       19.65      1.68 o 
   2  12   6      321.12      312.25      6.34 o 
   3  12   6       11.03        6.58      1.03 o 
   4  12   6        3.28        2.70      1.14 o 
   5  12   6        1.52       -1.61      1.61 o 
   6  12   6        0.49        1.29      1.82 o 
  -6  13   6        1.17       -0.84      1.49 o 
  -5  13   6        8.69        9.31      1.57 o 
  -4  13   6       36.76       26.52      2.58 o 
  -3  13   6       37.17       32.55      2.09 o 
  -2  13   6        0.61       -0.50      1.26 o 
  -1  13   6       12.55        9.29      1.47 o 
   0  13   6       10.47        5.82      1.38 o 
   1  13   6        2.22        0.08      1.19 o 
   2  13   6       17.55       20.13      2.08 o 
   3  13   6      165.94      166.56      3.23 o 
   4  13   6       15.96       12.31      1.82 o 
   5  13   6       65.61       63.76      3.97 o 
  -5  14   6        0.14       -1.69      1.69 o 
  -4  14   6        1.64        3.77      1.54 o 
  -3  14   6       70.97       78.29      2.87 o 
  -2  14   6       19.66       24.64      2.48 o 
  -1  14   6        0.00       -1.09      1.40 o 
   0  14   6        6.01        3.67      1.47 o 
   1  14   6        3.83        3.52      1.49 o 
   2  14   6       71.03       75.06      2.48 o 
   3  14   6       75.82       81.01      2.88 o 
   4  14   6        6.76        6.95      2.58 o 
  -3  15   6        1.16       -0.50      1.54 o 
  -2  15   6       19.15       20.62      1.89 o 
  -1  15   6        2.30        1.71      2.78 o 
   0  15   6        0.02       -0.15      1.47 o 
   1  15   6        0.47        0.19      1.38 o 
   2  15   6       30.22       32.23      2.43 o 
 -11   1   7        0.42        0.89      1.68 o 
 -10   1   7        0.33        0.19      1.47 o 
  -9   1   7      285.77      255.82      3.89 o 
  -8   1   7      144.40      113.98      1.94 o 
  -7   1   7       32.71       33.24      1.44 o 
  -6   1   7        4.79        3.86      0.49 o 
  -5   1   7      551.25      605.08      3.31 o 
  -4   1   7      392.61      455.12      2.38 o 
  -3   1   7     3796.86     4018.27     19.38 o 
  -2   1   7      190.97      185.39      1.17 o 
  -1   1   7      120.65      138.99      1.35 o 
   0   1   7      193.68      191.04      1.94 o 
   1   1   7      299.92      306.70      1.68 o 
   2   1   7      583.64      705.52      3.51 o 
   3   1   7      365.92      443.20      4.14 o 
   4   1   7      980.52      987.00      6.70 o 
   5   1   7      566.82      597.84      4.44 o 
   6   1   7     1068.70     1046.35      8.05 o 
   7   1   7      222.82      247.39      3.11 o 
   8   1   7        7.15       10.11      2.29 o 
   9   1   7        3.42       -0.79      1.40 o 
  10   1   7        7.87        8.89      1.68 o 
 -11   2   7       59.08       56.69      2.80 o 
 -10   2   7       59.24       66.54      2.66 o 
  -9   2   7       18.87       16.56      2.17 o 
  -8   2   7      285.86      300.33      3.18 o 
  -7   2   7      662.35      677.37      4.54 o 
  -6   2   7       87.77      100.02      0.95 o 
  -5   2   7      473.82      484.39      2.73 o 
  -4   2   7       79.62       73.80      1.16 o 
  -3   2   7      156.77      167.96      2.05 o 
  -2   2   7      835.63      853.97      4.03 o 
  -1   2   7       39.19       46.19      0.75 o 
   0   2   7       97.03       97.87      0.70 o 
   1   2   7     1378.94     1451.70      6.77 o 
   2   2   7     1179.83     1262.54      6.68 o 
   3   2   7     1556.17     1736.79     11.73 o 
   4   2   7     2014.31     2086.61     15.59 o 
   5   2   7      189.08      189.83      1.87 o 
   6   2   7      387.58      368.95      3.04 o 
   7   2   7      562.92      559.75      5.27 o 
   8   2   7        9.29       10.43      1.29 o 
   9   2   7       25.24       27.72      2.38 o 
  10   2   7        0.01        0.32      1.52 o 
 -11   3   7       60.54       64.47      2.85 o 
 -10   3   7        0.00       -0.93      1.39 o 
  -9   3   7       20.07       25.93      1.62 o 
  -8   3   7      350.09      291.38      3.24 o 
  -7   3   7       64.56       51.64      1.14 o 
  -6   3   7       27.84       31.96      1.26 o 
  -5   3   7       36.18       47.01      0.77 o 
  -4   3   7     4471.73     4947.97     27.43 o 
  -3   3   7    10233.36    10399.83     51.64 o 
  -2   3   7        6.65       15.01      0.57 o 
  -1   3   7     5568.27     5491.95     29.60 o 
   0   3   7        9.21        5.97      0.32 o 
   1   3   7      115.53      127.17      1.05 o 
   2   3   7       22.97       27.87      0.65 o 
   3   3   7       77.16       99.26      1.97 o 
   4   3   7      204.38      221.36      2.39 o 
   5   3   7       25.80       19.80      1.18 o 
   6   3   7      262.18      255.95      2.39 o 
   7   3   7        6.06        5.99      1.06 o 
   8   3   7        4.79        7.70      1.09 o 
   9   3   7        4.85        2.58      1.38 o 
  10   3   7       11.74       16.07      1.81 o 
 -11   4   7       18.33       20.33      2.00 o 
 -10   4   7       21.54       23.73      2.03 o 
  -9   4   7        5.29        9.62      1.04 o 
  -8   4   7       45.41       42.46      1.37 o 
  -7   4   7      626.77      603.30      4.18 o 
  -6   4   7       66.83       77.54      1.30 o 
  -5   4   7      329.15      400.16      3.11 o 
  -4   4   7       45.74       28.31      0.81 o 
  -3   4   7       62.59       32.92      1.17 o 
  -2   4   7      965.53      929.82      4.33 o 
  -1   4   7     1600.58     1522.09      6.61 o 
   0   4   7        0.53        3.63      0.27 o 
   1   4   7     2369.90     2273.38     14.03 o 
   2   4   7     2896.11     3108.02     17.90 o 
   3   4   7       16.57       15.92      0.79 o 
   4   4   7      215.24      217.19      1.76 o 
   5   4   7       73.59       60.85      1.19 o 
   6   4   7      208.42      219.25      2.53 o 
   7   4   7      167.61      156.45      2.38 o 
   8   4   7       15.01       14.88      1.45 o 
   9   4   7        5.05        4.81      1.43 o 
  10   4   7       61.39       57.40      2.67 o 
 -11   5   7       17.87       19.58      1.95 o 
 -10   5   7        5.46        7.19      1.52 o 
  -9   5   7       83.98       77.12      2.51 o 
  -8   5   7      188.27      176.98      2.41 o 
  -7   5   7        0.11       -0.65      0.97 o 
  -6   5   7      220.38      199.33      2.06 o 
  -5   5   7      200.14      175.65      1.85 o 
  -4   5   7      277.79      316.79      2.78 o 
  -3   5   7     2319.35     2427.80     13.27 o 
  -2   5   7      523.54      545.80      2.89 o 
  -1   5   7      203.69      202.36      1.25 o 
   0   5   7     2132.24     2046.11     28.19 o 
   1   5   7       35.35       34.09      0.73 o 
   2   5   7      516.09      556.72      3.86 o 
   3   5   7     2442.12     2554.50     15.75 o 
   4   5   7      116.28      130.82      1.62 o 
   5   5   7      399.58      433.25      3.24 o 
   6   5   7      297.42      292.11      3.01 o 
   7   5   7        0.00        0.45      0.84 o 
   8   5   7      127.95      131.73      2.90 o 
   9   5   7      128.48      111.13      4.96 o 
 -11   6   7       99.18      101.09      3.28 o 
 -10   6   7       94.04      102.89      3.67 o 
  -9   6   7       15.15       14.76      1.30 o 
  -8   6   7       23.57       31.80      1.65 o 
  -7   6   7       97.89       85.42      1.96 o 
  -6   6   7       63.94       55.33      1.06 o 
  -5   6   7      571.71      567.80      4.19 o 
  -4   6   7      502.41      545.40      4.33 o 
  -3   6   7      113.07       85.96      1.01 o 
  -2   6   7        0.67       10.07      0.67 o 
  -1   6   7      507.00      539.27      2.87 o 
   0   6   7      279.78      318.77      2.19 o 
   1   6   7        1.72       -0.43      0.43 o 
   2   6   7     1117.49     1183.68      7.67 o 
   3   6   7      244.46      263.05      2.17 o 
   4   6   7      111.39       98.03      2.14 o 
   5   6   7      681.47      686.28      8.53 o 
   6   6   7      176.14      162.76      4.01 o 
   7   6   7        7.08        4.63      0.94 o 
   8   6   7       10.04        7.14      2.58 o 
   9   6   7       60.66       71.84      4.76 o 
 -10   7   7       85.33       76.67      2.81 o 
  -9   7   7       62.97       57.41      2.04 o 
  -8   7   7      183.16      192.89      2.96 o 
  -7   7   7      198.89      214.38      2.97 o 
  -6   7   7        9.20        8.00      1.98 o 
  -5   7   7      298.32      300.43      2.98 o 
  -4   7   7        9.45        7.56      0.89 o 
  -3   7   7       60.32       65.54      1.26 o 
  -2   7   7      328.57      317.49      2.19 o 
  -1   7   7      198.23      186.53      1.75 o 
   0   7   7      507.12      515.89      3.76 o 
   1   7   7       47.23       61.59      1.09 o 
   2   7   7     2954.57     2985.16     18.45 o 
   3   7   7      791.29      845.69      7.95 o 
   4   7   7       36.43       44.29      2.09 o 
   5   7   7      106.80      104.63      2.81 o 
   6   7   7        2.36        3.08      1.98 o 
   7   7   7      401.86      403.10      9.13 o 
   8   7   7        0.18       -0.60      2.38 o 
   9   7   7       62.22       60.72      4.37 o 
 -10   8   7        1.81        2.78      2.78 o 
  -9   8   7        0.32       -0.58      1.20 o 
  -8   8   7        1.84        1.79      1.13 o 
  -7   8   7       95.95       81.05      2.00 o 
  -6   8   7      159.69      153.00      2.48 o 
  -5   8   7       29.40       21.21      3.97 o 
  -4   8   7      407.05      405.70      6.33 o 
  -3   8   7      417.37      397.02      3.47 o 
  -2   8   7       14.18       10.21      0.58 o 
  -1   8   7       66.52       55.45      1.43 o 
   0   8   7       14.61       18.65      0.96 o 
   1   8   7      310.29      301.77      2.57 o 
   2   8   7      314.40      327.20      2.74 o 
   3   8   7      262.38      256.60      5.13 o 
   4   8   7        3.92        3.88      0.82 o 
   5   8   7        5.71        7.71      1.54 o 
   6   8   7       23.47       24.01      1.96 o 
   7   8   7        4.99        4.01      1.67 o 
   8   8   7        2.68       -0.99      2.58 o 
  -9   9   7        2.16        2.95      1.29 o 
  -8   9   7       24.90       23.48      1.62 o 
  -7   9   7        1.24       -1.61      1.61 o 
  -6   9   7       40.27       31.78      3.23 o 
  -5   9   7      143.36      152.77      2.51 o 
  -4   9   7      347.37      334.07      3.84 o 
  -3   9   7      145.35      144.43      2.86 o 
  -2   9   7       90.07       95.80      1.48 o 
  -1   9   7      524.16      526.11      4.13 o 
   0   9   7        0.49       -0.13      0.67 o 
   1   9   7      240.69      248.47      2.32 o 
   2   9   7      214.19      192.95      3.52 o 
   3   9   7        7.42        4.04      0.86 o 
   4   9   7      221.65      246.98      2.93 o 
   5   9   7       24.34       19.71      1.75 o 
   6   9   7       11.46        7.86      1.67 o 
   7   9   7       41.48       42.15      2.67 o 
   8   9   7        0.72       -0.40      2.58 o 
  -9  10   7      226.57      292.10      5.61 o 
  -8  10   7       21.67       10.70      1.39 o 
  -7  10   7       10.65        9.14      1.23 o 
  -6  10   7       11.89        7.83      1.08 o 
  -5  10   7       17.07       19.27      1.68 o 
  -4  10   7      553.57      589.22      6.84 o 
  -3  10   7      177.43      170.13      3.10 o 
  -2  10   7      292.37      303.47      3.43 o 
  -1  10   7       38.83       24.35      1.80 o 
   0  10   7       41.20       33.24      1.47 o 
   1  10   7       14.94       18.68      1.22 o 
   2  10   7       97.35       85.11      1.83 o 
   3  10   7       99.22      101.37      3.94 o 
   4  10   7        9.17        7.87      0.96 o 
   5  10   7       38.96       31.74      2.25 o 
   6  10   7       62.76       57.33      2.87 o 
   7  10   7       25.21       28.88      4.46 o 
  -8  11   7      115.05      140.80      3.92 o 
  -7  11   7       55.69       64.84      2.07 o 
  -6  11   7        1.21       -0.15      1.11 o 
  -5  11   7      549.95      560.36      7.45 o 
  -4  11   7       65.52       53.63      1.89 o 
  -3  11   7      179.39      181.29      2.71 o 
  -2  11   7      164.42      179.70      3.37 o 
  -1  11   7        9.20        4.17      2.38 o 
   0  11   7      154.87      126.20      2.20 o 
   1  11   7      270.80      229.03      2.96 o 
   2  11   7        4.85        1.19      0.96 o 
   3  11   7       79.82       73.86      1.85 o 
   4  11   7        7.43        8.86      0.97 o 
   5  11   7        0.04       -0.62      1.61 o 
   6  11   7       43.60       41.61      2.81 o 
   7  11   7       72.96       77.37      3.30 o 
  -7  12   7       41.14       40.21      2.51 o 
  -6  12   7       30.40       25.57      1.88 o 
  -5  12   7       51.89       55.63      2.04 o 
  -4  12   7       12.24       11.83      1.59 o 
  -3  12   7       16.37       16.14      1.47 o 
  -2  12   7       66.82       65.65      2.68 o 
  -1  12   7      247.54      218.34      3.78 o 
   0  12   7        0.03       -0.68      1.19 o 
   1  12   7        6.99        8.82      1.24 o 
   2  12   7        0.91       -0.19      1.03 o 
   3  12   7      115.77      114.88      2.29 o 
   4  12   7        0.00       -0.99      1.54 o 
   5  12   7        1.13       -1.09      2.28 o 
   6  12   7       25.59       28.06      2.31 o 
  -6  13   7        0.26       -0.86      1.38 o 
  -5  13   7        8.14        5.77      1.52 o 
  -4  13   7      239.54      240.33      4.20 o 
  -3  13   7      159.28      162.25      3.44 o 
  -2  13   7       30.19       32.84      2.10 o 
  -1  13   7        4.88        4.76      1.40 o 
   0  13   7       13.98       12.07      1.52 o 
   1  13   7        4.02        2.24      1.28 o 
   2  13   7      252.89      270.48      4.34 o 
   3  13   7      100.29      100.06      4.46 o 
   4  13   7       67.98       68.18      3.08 o 
   5  13   7       17.54       19.46      2.78 o 
  -5  14   7        0.56       -0.72      1.52 o 
  -4  14   7       41.10       43.14      2.51 o 
  -3  14   7       45.91       48.61      2.59 o 
  -2  14   7       18.47       16.20      1.68 o 
  -1  14   7        2.20        0.24      1.47 o 
   0  14   7        2.42        1.83      1.47 o 
   1  14   7        4.95        4.27      2.08 o 
   2  14   7        2.50        3.49      1.38 o 
   3  14   7       18.17       16.32      1.65 o 
  -3  15   7       41.17       54.44      3.77 o 
  -2  15   7        4.43        9.78      1.75 o 
  -1  15   7       25.51       24.07      4.07 o 
   0  15   7        9.99        8.86      2.28 o 
   1  15   7       10.25       15.49      2.68 o 
 -11   0   8       57.43       49.41      3.97 o 
 -10   0   8        1.71        0.99      2.18 o 
  -9   0   8      820.33      884.27     14.29 o 
  -8   0   8     1313.64     1260.87     12.81 o 
  -7   0   8      970.50     1002.37     10.37 o 
  -6   0   8     4512.80     4455.86     42.31 o 
  -5   0   8      283.48      301.91      3.09 o 
  -4   0   8      103.68      120.28      1.38 o 
  -3   0   8        1.45        3.65      0.94 o 
  -2   0   8     1245.16     1286.06     13.98 o 
  -1   0   8     5974.08     5961.23     46.29 o 
   0   0   8      841.61      881.81      6.59 o 
   1   0   8       10.84       27.51      0.89 o 
   2   0   8     3340.62     3460.83     25.12 o 
   3   0   8        5.32        6.64      1.48 o 
   4   0   8       91.23       83.38      1.33 o 
   5   0   8     1107.52     1097.98     18.52 o 
   6   0   8        1.86        5.97      1.35 o 
   7   0   8     1355.61     1245.45     14.30 o 
   8   0   8       60.45       41.48      2.49 o 
   9   0   8       86.69       63.90      3.57 o 
  10   0   8       56.16       57.15      3.97 o 
 -11   1   8       15.14       16.97      1.89 o 
 -10   1   8       51.00       65.61      2.73 o 
  -9   1   8      208.44      202.55      3.21 o 
  -8   1   8      422.14      411.87      3.30 o 
  -7   1   8      620.20      574.04      4.18 o 
  -6   1   8      105.19       93.67      1.24 o 
  -5   1   8        0.75       -0.30      0.36 o 
  -4   1   8      241.29      275.35      1.71 o 
  -3   1   8      198.91      219.51      1.42 o 
  -2   1   8     3644.35     3650.42     15.75 o 
  -1   1   8     4411.88     4527.98     19.91 o 
   0   1   8     1594.66     1715.77      7.78 o 
   1   1   8     5430.99     5490.18     25.22 o 
   2   1   8      972.61      999.13      4.89 o 
   3   1   8     3573.22     3563.91     18.21 o 
   4   1   8     1049.82     1057.88      7.03 o 
   5   1   8       30.57       27.48      0.97 o 
   6   1   8      205.28      225.24      2.05 o 
   7   1   8       66.51       65.57      1.95 o 
   8   1   8      111.28      128.71      2.41 o 
   9   1   8      152.53      164.43      3.64 o 
  10   1   8       20.18       16.85      1.89 o 
 -11   2   8       59.19       49.38      2.87 o 
 -10   2   8       24.90       28.34      3.18 o 
  -9   2   8      187.70      174.08      3.06 o 
  -8   2   8      137.61      156.72      4.24 o 
  -7   2   8      174.88      183.68      2.03 o 
  -6   2   8       32.71       23.12      0.66 o 
  -5   2   8      104.82       96.45      0.92 o 
  -4   2   8      292.57      327.65      1.94 o 
  -3   2   8      451.57      440.97      2.45 o 
  -2   2   8      208.20      230.00      1.34 o 
  -1   2   8     7045.77     6825.68     30.19 o 
   0   2   8      207.98      209.57      1.19 o 
   1   2   8     1707.03     1744.55      7.93 o 
   2   2   8     4485.85     4765.36     26.89 o 
   3   2   8      846.74      905.93      9.77 o 
   4   2   8     1005.40     1020.98      8.51 o 
   5   2   8        4.10        2.63      0.68 o 
   6   2   8       32.50       27.76      1.08 o 
   7   2   8        0.28        1.41      1.06 o 
   8   2   8       92.34       87.31      2.10 o 
   9   2   8      108.36       96.33      2.94 o 
  10   2   8        1.73       -0.50      1.54 o 
 -11   3   8        8.30        6.37      1.81 o 
 -10   3   8       11.43        8.14      2.08 o 
  -9   3   8        1.90        4.92      0.98 o 
  -8   3   8       86.74       73.49      2.31 o 
  -7   3   8      172.78      157.89      1.69 o 
  -6   3   8       19.71       19.89      0.62 o 
  -5   3   8        6.07        8.67      0.44 o 
  -4   3   8     1542.04     1602.03      8.92 o 
  -3   3   8      184.79      208.71      1.58 o 
  -2   3   8     1022.33     1085.06      4.82 o 
  -1   3   8       24.77       25.71      0.58 o 
   0   3   8      437.80      493.02      2.39 o 
   1   3   8     2361.58     2417.02     12.77 o 
   2   3   8     2078.27     2217.55     12.79 o 
   3   3   8      962.74      994.49      6.48 o 
   4   3   8       13.16       22.69      0.88 o 
   5   3   8       84.17       85.78      1.31 o 
   6   3   8        1.29       -0.77      0.77 o 
   7   3   8       26.29       22.20      1.36 o 
   8   3   8        0.18       -0.02      1.13 o 
   9   3   8        6.38        8.09      1.43 o 
  10   3   8        3.12        3.04      2.58 o 
 -11   4   8       86.46       84.55      3.14 o 
 -10   4   8       17.82       19.74      1.86 o 
  -9   4   8       21.31       27.60      1.71 o 
  -8   4   8       13.62       15.58      1.01 o 
  -7   4   8      143.41      163.79      1.74 o 
  -6   4   8       84.34       85.45      1.38 o 
  -5   4   8      113.90      110.03      1.34 o 
  -4   4   8      897.12     1041.25      5.52 o 
  -3   4   8       25.73       19.40      0.89 o 
  -2   4   8      242.91      228.89      1.66 o 
  -1   4   8      490.31      537.87      2.72 o 
   0   4   8      904.86      906.73      4.57 o 
   1   4   8     1503.06     1681.72      9.80 o 
   2   4   8      229.66      237.58      1.85 o 
   3   4   8     1714.24     1846.48     10.85 o 
   4   4   8        0.55        0.47      0.47 o 
   5   4   8       30.16       27.09      0.94 o 
   6   4   8      248.18      220.16      3.32 o 
   7   4   8       17.87       14.16      1.01 o 
   8   4   8      137.34      152.41      3.15 o 
   9   4   8        7.72        7.03      1.47 o 
 -11   5   8       38.84       41.61      2.80 o 
 -10   5   8      248.28      257.04      4.57 o 
  -9   5   8       30.50       26.94      2.49 o 
  -8   5   8        5.36        5.92      0.92 o 
  -7   5   8       62.84       61.21      1.56 o 
  -6   5   8      110.81      125.53      1.65 o 
  -5   5   8      284.98      286.72      2.23 o 
  -4   5   8      167.75      161.85      1.50 o 
  -3   5   8        3.05        1.29      0.62 o 
  -2   5   8      163.12      190.57      1.32 o 
  -1   5   8      287.88      290.73      1.78 o 
   0   5   8      750.55      773.38      6.10 o 
   1   5   8        9.54        8.54      0.51 o 
   2   5   8     4597.86     4712.64     29.30 o 
   3   5   8      177.18      182.56      1.61 o 
   4   5   8       85.91      108.66      1.24 o 
   5   5   8       86.15      100.04      1.36 o 
   6   5   8        9.96        6.91      0.85 o 
   7   5   8      202.17      187.71      2.81 o 
   8   5   8       20.43       21.58      1.53 o 
   9   5   8        4.16        5.56      2.58 o 
 -11   6   8        7.19        7.23      1.76 o 
 -10   6   8       39.95       44.77      2.62 o 
  -9   6   8       49.90       58.33      2.06 o 
  -8   6   8      130.08      131.57      2.54 o 
  -7   6   8        4.53        4.15      0.94 o 
  -6   6   8        7.24        7.94      0.59 o 
  -5   6   8      220.81      214.45      2.89 o 
  -4   6   8      670.63      643.31      4.98 o 
  -3   6   8       73.24       78.84      0.96 o 
  -2   6   8     2500.57     2543.27     13.89 o 
  -1   6   8        2.17        3.55      0.39 o 
   0   6   8        2.08        2.87      0.50 o 
   1   6   8       97.42       96.78      1.25 o 
   2   6   8      290.10      278.22      2.33 o 
   3   6   8      221.57      219.28      1.94 o 
   4   6   8      374.92      364.29      2.98 o 
   5   6   8        0.06        0.29      0.51 o 
   6   6   8       23.52       22.09      2.28 o 
   7   6   8       61.73       67.95      2.37 o 
   8   6   8      137.05      133.16      5.16 o 
   9   6   8       11.22        8.53      2.78 o 
 -10   7   8       46.22       38.81      3.18 o 
  -9   7   8       31.92       33.50      1.86 o 
  -8   7   8      707.32      705.34      6.88 o 
  -7   7   8       47.37       45.35      1.75 o 
  -6   7   8       24.64       29.32      1.83 o 
  -5   7   8       71.78       55.38      2.26 o 
  -4   7   8      299.14      286.44      2.76 o 
  -3   7   8       13.66        9.72      0.50 o 
  -2   7   8      157.00      151.61      1.52 o 
  -1   7   8       36.21       43.25      0.95 o 
   0   7   8        3.51        1.74      0.51 o 
   1   7   8        3.78        1.82      0.54 o 
   2   7   8       36.02       34.16      2.19 o 
   3   7   8        0.19       -0.49      0.49 o 
   4   7   8        1.75        0.76      0.51 o 
   5   7   8      126.80      122.93      1.75 o 
   6   7   8       73.08       77.45      1.76 o 
   7   7   8       39.90       41.88      2.67 o 
   8   7   8       27.03       40.48      3.97 o 
   9   7   8      286.23      311.56      8.33 o 
 -10   8   8      102.37      109.64      2.82 o 
  -9   8   8       43.07       54.35      2.16 o 
  -8   8   8      453.82      469.26      5.19 o 
  -7   8   8       38.27       31.52      1.62 o 
  -6   8   8      118.48      115.28      2.25 o 
  -5   8   8      515.56      495.08      5.02 o 
  -4   8   8      779.05      776.37      6.00 o 
  -3   8   8      817.93      812.43      6.00 o 
  -2   8   8       61.48       58.02      1.02 o 
  -1   8   8        6.02        8.40      0.62 o 
   0   8   8      527.04      562.71      4.16 o 
   1   8   8       56.00       44.50      1.11 o 
   2   8   8       97.21       99.10      1.44 o 
   3   8   8       83.83       87.66      1.56 o 
   4   8   8       82.94       75.23      1.69 o 
   5   8   8       10.46        8.05      1.47 o 
   6   8   8       86.44       86.80      2.94 o 
   7   8   8       50.85       45.96      2.59 o 
   8   8   8       27.93       32.94      3.97 o 
  -9   9   8       17.36       18.02      1.52 o 
  -8   9   8       82.19       71.60      2.27 o 
  -7   9   8      260.30      264.64      3.53 o 
  -6   9   8       15.84        9.23      1.47 o 
  -5   9   8        9.73        7.24      2.08 o 
  -4   9   8       44.75       45.13      3.25 o 
  -3   9   8     4127.10     3965.07     30.63 o 
  -2   9   8     2032.22     1948.15     11.87 o 
  -1   9   8      172.25      150.16      1.79 o 
   0   9   8       14.61        7.95      1.17 o 
   1   9   8      104.92       86.22      1.46 o 
   2   9   8      743.31      693.09      6.31 o 
   3   9   8      282.73      281.40      3.42 o 
   4   9   8       22.38       16.92      1.18 o 
   5   9   8       48.68       49.47      2.45 o 
   6   9   8       35.83       36.28      3.08 o 
   7   9   8        0.64        0.81      1.61 o 
   8   9   8        8.12        7.54      2.98 o 
  -9  10   8       55.54       73.53      3.37 o 
  -8  10   8       40.52       37.89      1.99 o 
  -7  10   8       71.02       75.11      3.11 o 
  -6  10   8       85.54       79.35      2.10 o 
  -5  10   8        0.81       -0.96      0.96 o 
  -4  10   8      111.37      112.97      2.24 o 
  -3  10   8      174.97      182.44      2.71 o 
  -2  10   8     1437.27     1312.86     18.60 o 
  -1  10   8      108.39      117.59      2.01 o 
   0  10   8       56.07       37.05      1.58 o 
   1  10   8        0.04       -0.84      0.84 o 
   2  10   8        0.09       -0.62      1.02 o 
   3  10   8      483.59      499.72      5.05 o 
   4  10   8        8.03        9.51      0.96 o 
   5  10   8       22.87       23.31      2.03 o 
   6  10   8        7.70        4.27      1.68 o 
   7  10   8       94.32       98.89      3.50 o 
  -8  11   8       20.25       23.39      1.66 o 
  -7  11   8        5.15        2.46      1.25 o 
  -6  11   8        1.38        1.72      1.11 o 
  -5  11   8       57.67       59.28      1.96 o 
  -4  11   8       58.91       57.59      1.83 o 
  -3  11   8        7.00        3.30      1.19 o 
  -2  11   8       57.17       57.65      2.31 o 
  -1  11   8       14.50       12.80      1.39 o 
   0  11   8       56.09       36.40      1.61 o 
   1  11   8      168.43      169.52      2.64 o 
   2  11   8      129.99      116.79      2.25 o 
   3  11   8       17.39       13.51      1.16 o 
   4  11   8      107.65      110.52      2.12 o 
   5  11   8       41.29       41.03      2.59 o 
   6  11   8       15.86       22.11      2.17 o 
  -7  12   8        6.10        5.28      1.34 o 
  -6  12   8       13.16       14.78      1.40 o 
  -5  12   8      267.28      286.06      4.61 o 
  -4  12   8       88.21       83.52      2.66 o 
  -3  12   8       83.06       73.51      2.45 o 
  -2  12   8       45.35       39.52      2.10 o 
  -1  12   8      115.57      105.89      2.73 o 
   0  12   8       72.83       62.39      2.29 o 
   1  12   8        1.60       -0.17      1.10 o 
   2  12   8        1.02        0.43      1.01 o 
   3  12   8       49.13       43.53      1.95 o 
   4  12   8       17.37       17.07      2.58 o 
   5  12   8        9.90        2.92      1.75 o 
   6  12   8        3.96        5.16      2.78 o 
  -6  13   8        7.92        8.74      2.18 o 
  -5  13   8        0.00        1.00      1.38 o 
  -4  13   8       30.15       40.00      3.57 o 
  -3  13   8      258.90      261.62      6.65 o 
  -2  13   8       30.77       43.77      2.25 o 
  -1  13   8      128.30      121.89      3.01 o 
   0  13   8       51.25       44.05      2.98 o 
   1  13   8       29.31       32.56      2.00 o 
   2  13   8       10.66       17.00      1.61 o 
   3  13   8        1.28        0.00      1.28 o 
   4  13   8        0.72       -1.19      1.68 o 
  -5  14   8       31.04       37.38      2.45 o 
  -4  14   8        0.03        0.11      2.08 o 
  -3  14   8        0.06        0.70      1.47 o 
  -2  14   8       82.24       91.09      3.08 o 
  -1  14   8      229.05      226.76      4.20 o 
   0  14   8        0.54        0.11      1.38 o 
   1  14   8       20.29       20.30      4.37 o 
   2  14   8        1.11        0.77      1.79 o 
   3  14   8        1.52        3.57      2.58 o 
  -2  15   8      231.34      263.21      4.84 o 
  -1  15   8        6.98       10.21      2.08 o 
   0  15   8       19.55       13.15      1.67 o 
   1  15   8       13.38       10.14      1.67 o 
 -11   1   9       16.34       13.68      1.89 o 
 -10   1   9      106.51       92.29      3.01 o 
  -9   1   9      164.71      190.05      3.78 o 
  -8   1   9      149.17      152.66      2.25 o 
  -7   1   9      830.23      817.94      6.16 o 
  -6   1   9        0.45        2.02      0.65 o 
  -5   1   9     1214.81     1346.57      7.86 o 
  -4   1   9      117.62      109.90      1.11 o 
  -3   1   9      291.53      351.56      1.93 o 
  -2   1   9      139.28      210.35      1.27 o 
  -1   1   9     4278.91     4391.78     19.21 o 
   0   1   9      770.44      814.78      4.10 o 
   1   1   9       70.37       66.30      1.19 o 
   2   1   9      775.24      765.13      3.70 o 
   3   1   9      491.32      513.26      3.02 o 
   4   1   9       55.49       62.52      1.14 o 
   5   1   9      310.65      294.34      2.38 o 
   6   1   9       48.33       45.54      1.25 o 
   7   1   9       45.97       41.86      1.71 o 
   8   1   9        7.10        3.76      1.33 o 
   9   1   9      489.37      486.60      6.52 o 
  10   1   9        2.43        2.81      1.61 o 
 -11   2   9        4.26        1.39      1.68 o 
 -10   2   9       16.61       16.36      1.98 o 
  -9   2   9       32.27       35.95      1.51 o 
  -8   2   9      467.52      441.42      5.44 o 
  -7   2   9      282.61      285.98      2.29 o 
  -6   2   9      318.17      338.09      2.50 o 
  -5   2   9       11.29        9.68      0.46 o 
  -4   2   9     1101.25     1051.66      6.64 o 
  -3   2   9     3485.10     3723.08     20.50 o 
  -2   2   9     5227.41     5217.52     22.65 o 
  -1   2   9       13.96       26.39      0.53 o 
   0   2   9        4.70        2.15      0.27 o 
   1   2   9      855.00      942.82      4.47 o 
   2   2   9      108.89      111.44      1.19 o 
   3   2   9     1820.29     1823.75     15.87 o 
   4   2   9      926.97      931.83      6.24 o 
   5   2   9       17.31       13.60      0.72 o 
   6   2   9      676.90      683.88      5.23 o 
   7   2   9      205.79      204.90      2.87 o 
   8   2   9        3.45        0.26      1.24 o 
   9   2   9        0.90        1.33      1.52 o 
 -11   3   9       15.96       17.84      1.89 o 
 -10   3   9       90.91       87.94      3.08 o 
  -9   3   9      200.03      213.84      3.15 o 
  -8   3   9      420.15      387.24      3.44 o 
  -7   3   9        0.68        0.93      0.68 o 
  -6   3   9     1189.94     1151.27      5.96 o 
  -5   3   9        5.57        5.16      0.54 o 
  -4   3   9      683.90      872.36      4.74 o 
  -3   3   9      940.73     1045.90      5.65 o 
  -2   3   9      109.41      124.31      0.86 o 
  -1   3   9        5.73        1.65      0.37 o 
   0   3   9     1594.23     1557.96      7.28 o 
   1   3   9      427.28      453.92      2.75 o 
   2   3   9     2492.94     2546.43     14.68 o 
   3   3   9      227.85      217.76      1.95 o 
   4   3   9      405.45      438.35      3.32 o 
   5   3   9       31.30       37.69      1.11 o 
   6   3   9       81.14       75.85      1.65 o 
   7   3   9       42.49       43.31      1.72 o 
   8   3   9       51.84       52.59      2.29 o 
   9   3   9        2.94        1.39      1.43 o 
 -11   4   9        0.65        0.06      1.67 o 
 -10   4   9      157.21      165.37      3.76 o 
  -9   4   9      900.52      849.97      9.32 o 
  -8   4   9       41.84       34.22      1.32 o 
  -7   4   9      113.10      130.47      1.77 o 
  -6   4   9       49.06       39.32      1.13 o 
  -5   4   9       74.51       81.51      0.87 o 
  -4   4   9      176.44      160.92      1.56 o 
  -3   4   9       94.65       92.09      1.04 o 
  -2   4   9     1845.66     1952.25      9.49 o 
  -1   4   9      841.96      912.30      4.84 o 
   0   4   9      119.71      142.58      1.06 o 
   1   4   9       42.36       52.03      0.90 o 
   2   4   9       90.72      112.60      1.39 o 
   3   4   9      126.22      121.51      1.34 o 
   4   4   9     2020.48     2062.07     12.97 o 
   5   4   9      136.03      121.99      1.54 o 
   6   4   9       37.88       32.73      1.33 o 
   7   4   9        0.01       -1.04      1.04 o 
   8   4   9       60.08       53.30      2.88 o 
   9   4   9        0.95        1.05      1.43 o 
 -11   5   9       34.56       40.96      3.87 o 
 -10   5   9       81.16       78.43      2.85 o 
  -9   5   9      390.01      394.88      4.59 o 
  -8   5   9      133.48      140.42      1.99 o 
  -7   5   9       74.96       58.75      1.61 o 
  -6   5   9      264.31      261.64      2.21 o 
  -5   5   9       72.23       87.21      1.66 o 
  -4   5   9      477.78      510.07      3.22 o 
  -3   5   9        2.28        2.90      0.48 o 
  -2   5   9      322.62      337.05      2.37 o 
  -1   5   9      825.84      842.39      4.66 o 
   0   5   9     1571.95     1671.58      8.74 o 
   1   5   9      107.15      102.76      1.54 o 
   2   5   9      474.45      535.65      3.87 o 
   3   5   9        2.52        3.58      0.47 o 
   4   5   9      121.48      115.24      1.36 o 
   5   5   9       12.42       11.85      0.99 o 
   6   5   9        3.42        2.70      1.09 o 
   7   5   9      239.02      251.11      4.55 o 
   8   5   9      249.45      235.99      5.26 o 
   9   5   9       26.00       20.84      3.18 o 
 -11   6   9        6.03        2.82      1.81 o 
 -10   6   9        0.10        1.43      1.52 o 
  -9   6   9      141.57      137.78      2.64 o 
  -8   6   9      952.19      902.55      8.31 o 
  -7   6   9      178.45      131.60      2.15 o 
  -6   6   9        0.27        0.29      0.66 o 
  -5   6   9     1342.83     1334.00      9.57 o 
  -4   6   9       10.55       13.73      0.87 o 
  -3   6   9      653.80      628.57      4.29 o 
  -2   6   9      164.92      140.52      1.66 o 
  -1   6   9       82.12       82.28      0.96 o 
   0   6   9      314.19      312.43      2.69 o 
   1   6   9       81.53      123.74      1.44 o 
   2   6   9      783.98      735.82      5.08 o 
   3   6   9       18.04       12.83      0.69 o 
   4   6   9      222.48      232.96      2.38 o 
   5   6   9       70.71       68.09      2.11 o 
   6   6   9       63.42       59.81      1.70 o 
   7   6   9        6.71        7.74      1.07 o 
   8   6   9        1.24       -0.40      2.38 o 
   9   6   9      123.90      136.13      5.75 o 
 -10   7   9       22.90       29.80      1.97 o 
  -9   7   9      155.69      155.57      2.90 o 
  -8   7   9      371.81      358.89      4.30 o 
  -7   7   9        4.11        2.39      1.02 o 
  -6   7   9      313.96      312.51      3.35 o 
  -5   7   9       32.70       32.26      2.38 o 
  -4   7   9       55.05       64.85      1.37 o 
  -3   7   9       11.00        9.61      0.77 o 
  -2   7   9       24.73       28.53      1.01 o 
  -1   7   9      296.37      288.70      2.22 o 
   0   7   9      128.25      146.30      1.66 o 
   1   7   9       51.98       63.82      1.13 o 
   2   7   9      407.86      393.98      3.49 o 
   3   7   9      192.07      186.38      1.97 o 
   4   7   9      249.05      248.26      2.84 o 
   5   7   9       12.34       11.80      1.05 o 
   6   7   9      517.61      547.00      6.15 o 
   7   7   9       60.07       62.57      2.59 o 
   8   7   9       25.80       22.23      2.98 o 
 -10   8   9       51.14       56.85      2.36 o 
  -9   8   9        0.65        3.89      1.28 o 
  -8   8   9       14.38       18.99      1.43 o 
  -7   8   9       48.62       34.79      1.78 o 
  -6   8   9      146.30      160.20      2.60 o 
  -5   8   9        6.00        4.43      2.87 o 
  -4   8   9      468.61      445.92      6.46 o 
  -3   8   9      539.33      542.21      4.31 o 
  -2   8   9      271.47      257.33      2.19 o 
  -1   8   9      184.75      213.74      2.03 o 
   0   8   9        0.26       -0.82      0.82 o 
   1   8   9      439.44      467.63      3.63 o 
   2   8   9        0.00       -0.57      0.57 o 
   3   8   9      342.08      352.80      5.65 o 
   4   8   9       14.35       13.43      2.00 o 
   5   8   9       81.58       83.74      1.72 o 
   6   8   9       65.63       51.84      2.53 o 
   7   8   9        0.40       -0.63      1.61 o 
   8   8   9       23.26       20.84      2.98 o 
  -9   9   9      117.51      123.56      2.80 o 
  -8   9   9      260.80      269.40      3.82 o 
  -7   9   9        8.73        6.09      1.20 o 
  -6   9   9       95.75       93.07      2.12 o 
  -5   9   9      148.32      143.76      2.47 o 
  -4   9   9       86.01       98.62      2.09 o 
  -3   9   9      442.61      458.99     10.01 o 
  -2   9   9      306.65      296.08      2.76 o 
  -1   9   9       73.54       80.18      2.20 o 
   0   9   9       88.97       79.97      1.43 o 
   1   9   9       24.88       21.26      1.08 o 
   2   9   9       44.00       42.37      1.57 o 
   3   9   9      478.35      442.05      4.50 o 
   4   9   9      351.82      346.68      3.75 o 
   5   9   9      375.97      402.06      6.03 o 
   6   9   9        4.58        3.31      1.61 o 
   7   9   9        4.12        0.69      1.68 o 
  -9  10   9        0.07       -0.84      1.34 o 
  -8  10   9       56.89       65.42      2.27 o 
  -7  10   9       84.34       89.64      2.33 o 
  -6  10   9       50.98       56.13      1.95 o 
  -5  10   9       42.58       48.01      1.78 o 
  -4  10   9        0.00       -1.20      1.20 o 
  -3  10   9      276.06      291.03      3.47 o 
  -2  10   9      240.75      247.17      3.06 o 
  -1  10   9      147.33      137.95      2.27 o 
   0  10   9      456.44      404.80      4.62 o 
   1  10   9       44.27       39.83      1.52 o 
   2  10   9      115.04      119.37      2.27 o 
   3  10   9      192.12      173.58      2.62 o 
   4  10   9        6.24        5.17      0.96 o 
   5  10   9      131.24      139.41      3.65 o 
   6  10   9       40.34       41.21      2.67 o 
   7  10   9       30.19       23.29      2.17 o 
  -8  11   9        6.34        4.74      1.39 o 
  -7  11   9       35.11       34.72      1.95 o 
  -6  11   9        0.37       -1.25      1.25 o 
  -5  11   9      437.40      427.01      4.81 o 
  -4  11   9        0.02       -0.14      0.99 o 
  -3  11   9      141.52      137.25      3.01 o 
  -2  11   9        1.40        1.49      1.69 o 
  -1  11   9      332.53      306.57      6.95 o 
   0  11   9       34.75       24.09      1.67 o 
   1  11   9        1.55       -0.22      1.50 o 
   2  11   9      147.86      157.46      2.59 o 
   3  11   9        0.03        0.75      0.94 o 
   4  11   9        1.88        1.98      1.54 o 
   5  11   9       37.72       34.08      2.67 o 
   6  11   9       11.95       14.57      2.03 o 
  -7  12   9        0.42        0.99      1.28 o 
  -6  12   9       21.17       21.28      1.46 o 
  -5  12   9       13.42       16.49      1.67 o 
  -4  12   9        4.63        4.72      1.47 o 
  -3  12   9        0.07        1.09      1.26 o 
  -2  12   9       47.35       33.78      2.17 o 
  -1  12   9      100.55       98.01      2.66 o 
   0  12   9       20.00       25.33      2.00 o 
   1  12   9        6.37        4.19      1.04 o 
   2  12   9       59.35       42.11      1.75 o 
   3  12   9       16.89       13.73      1.60 o 
   4  12   9       26.22       23.19      2.03 o 
   5  12   9       16.73       14.93      1.96 o 
  -6  13   9        0.06        0.23      1.43 o 
  -5  13   9       54.48       55.04      2.66 o 
  -4  13   9      139.98      122.79      3.30 o 
  -3  13   9      101.35      100.96      2.95 o 
  -2  13   9        0.04       -0.69      2.08 o 
  -1  13   9        0.15        0.09      1.33 o 
   0  13   9      105.12       98.70      2.76 o 
   1  13   9       47.57       41.10      2.19 o 
   2  13   9        5.15        4.76      1.43 o 
   3  13   9      212.77      218.32      5.66 o 
   4  13   9        0.31       -1.29      1.82 o 
  -5  14   9      224.45      260.58      4.83 o 
  -4  14   9        3.80        3.45      1.61 o 
  -3  14   9       13.17       10.05      1.68 o 
  -2  14   9        0.02        1.42      1.61 o 
  -1  14   9       25.52       31.37      2.78 o 
   0  14   9        8.65        7.78      1.52 o 
   1  14   9       12.43       13.25      2.08 o 
   2  14   9       26.96       36.82      3.08 o 
   3  14   9        0.03       -2.38      2.58 o 
  -2  15   9      146.35      160.99      3.93 o 
  -1  15   9       40.36       52.40      2.76 o 
   0  15   9        0.07        1.37      1.52 o 
 -11   0  10       15.28       20.04      2.98 o 
 -10   0  10       19.74       22.42      2.78 o 
  -9   0  10      853.37      789.81     13.10 o 
  -8   0  10      145.38      145.18      2.81 o 
  -7   0  10     1561.23     1492.49     14.93 o 
  -6   0  10     3376.64     3189.19     45.05 o 
  -5   0  10       52.46       47.16      2.38 o 
  -4   0  10      682.01      713.80      6.25 o 
  -3   0  10     1923.03     1807.65     20.37 o 
  -2   0  10     5006.41     4842.17     51.12 o 
  -1   0  10     2273.01     2278.77     15.23 o 
   0   0  10      494.58      499.50      4.12 o 
   1   0  10      882.79      784.64      7.50 o 
   2   0  10      386.77      459.59      3.54 o 
   3   0  10      117.74      121.80      1.64 o 
   4   0  10      251.26      235.07      2.16 o 
   5   0  10      447.20      491.42      5.74 o 
   6   0  10     1785.41     1783.70     20.54 o 
   7   0  10      417.43      411.85      6.15 o 
   8   0  10       96.59       77.59      3.57 o 
   9   0  10        2.80        8.53      2.18 o 
 -11   1  10       55.35       53.45      2.80 o 
 -10   1  10      113.97      118.91      3.30 o 
  -9   1  10       57.37       60.75      4.86 o 
  -8   1  10       21.29       20.55      1.13 o 
  -7   1  10      197.54      209.17      2.35 o 
  -6   1  10      359.74      352.88      2.86 o 
  -5   1  10      975.13     1055.22      6.96 o 
  -4   1  10      173.76      153.54      1.37 o 
  -3   1  10       92.98       54.20      1.79 o 
  -2   1  10       31.65       17.38      0.63 o 
  -1   1  10     3580.77     3571.10     16.33 o 
   0   1  10     1276.61     1275.73      5.94 o 
   1   1  10      914.30      869.29      4.18 o 
   2   1  10       81.87       70.86      0.97 o 
   3   1  10      618.10      690.12      3.94 o 
   4   1  10      410.85      445.32      4.25 o 
   5   1  10        1.59        3.26      0.59 o 
   6   1  10       29.02       21.64      1.42 o 
   7   1  10      191.94      172.51      2.66 o 
   8   1  10       52.74       50.04      2.29 o 
   9   1  10       45.72       42.19      2.59 o 
 -11   2  10        1.26        2.26      1.67 o 
 -10   2  10       11.64        6.34      1.67 o 
  -9   2  10      724.91      679.21     10.16 o 
  -8   2  10       10.20        8.10      1.48 o 
  -7   2  10      379.22      382.81      2.83 o 
  -6   2  10      176.39      203.87      1.98 o 
  -5   2  10      527.03      566.08      4.08 o 
  -4   2  10      153.05      150.79      1.69 o 
  -3   2  10     1843.83     1899.84     11.54 o 
  -2   2  10     2012.36     2044.87      9.18 o 
  -1   2  10     2651.41     2721.63     11.74 o 
   0   2  10      357.69      373.66      2.59 o 
   1   2  10      420.06      482.22      2.82 o 
   2   2  10     1894.29     1938.67     10.93 o 
   3   2  10      196.71      245.52      2.39 o 
   4   2  10        0.03       -0.30      0.62 o 
   5   2  10       11.94       11.31      1.29 o 
   6   2  10        5.48        2.99      0.82 o 
   7   2  10       11.97        9.42      1.15 o 
   8   2  10        0.51       -0.86      1.33 o 
   9   2  10      187.94      200.90      3.98 o 
 -11   3  10        5.12        3.98      1.75 o 
 -10   3  10      148.51      149.31      3.56 o 
  -9   3  10       94.01       96.63      2.25 o 
  -8   3  10       11.52       14.21      1.10 o 
  -7   3  10      162.42      158.74      1.55 o 
  -6   3  10       40.37       43.70      1.17 o 
  -5   3  10      825.48      910.51      5.54 o 
  -4   3  10       30.86       31.87      0.87 o 
  -3   3  10      749.23      808.77      4.89 o 
  -2   3  10       74.42      113.44      1.10 o 
  -1   3  10        1.01        4.95      0.60 o 
   0   3  10       95.34      105.03      0.94 o 
   1   3  10        7.41       10.59      0.70 o 
   2   3  10      570.56      560.82      3.97 o 
   3   3  10      177.28      205.29      1.94 o 
   4   3  10      586.35      620.41      4.43 o 
   5   3  10      280.67      305.00      2.68 o 
   6   3  10      447.62      422.01      3.97 o 
   7   3  10        0.80       -0.98      1.04 o 
   8   3  10        0.02       -0.27      1.38 o 
   9   3  10      111.91      118.60      3.10 o 
 -11   4  10       57.89       48.25      2.73 o 
 -10   4  10       39.59       44.93      2.59 o 
  -9   4  10      214.56      200.73      3.91 o 
  -8   4  10       18.22       13.62      0.92 o 
  -7   4  10       16.22       22.71      1.14 o 
  -6   4  10      137.97      132.06      1.36 o 
  -5   4  10      114.06      116.95      1.26 o 
  -4   4  10       99.64       98.24      1.43 o 
  -3   4  10      647.80      636.24      3.99 o 
  -2   4  10      324.85      429.15      2.66 o 
  -1   4  10     2765.72     2907.48     15.00 o 
   0   4  10      627.53      704.70      3.67 o 
   1   4  10       13.67       13.97      0.64 o 
   2   4  10       19.62       19.13      0.79 o 
   3   4  10      128.91      139.39      1.46 o 
   4   4  10       78.37       79.81      1.30 o 
   5   4  10      414.85      409.65      3.79 o 
   6   4  10       25.06       21.49      1.35 o 
   7   4  10       26.21       26.51      2.78 o 
   8   4  10      150.47      172.86      3.43 o 
   9   4  10       17.25       17.59      1.72 o 
 -11   5  10        7.91        4.44      1.81 o 
 -10   5  10        1.67        1.61      1.52 o 
  -9   5  10        2.10        5.62      1.21 o 
  -8   5  10      772.03      714.60      6.15 o 
  -7   5  10        3.52        7.90      0.80 o 
  -6   5  10      156.56      153.58      1.68 o 
  -5   5  10      159.90      162.30      1.41 o 
  -4   5  10      567.35      555.71      3.91 o 
  -3   5  10      323.80      330.99      2.58 o 
  -2   5  10      843.88     1009.53      6.65 o 
  -1   5  10       18.20        7.21      0.47 o 
   0   5  10        0.12        0.51      0.38 o 
   1   5  10      146.67      182.89      1.75 o 
   2   5  10      192.75      200.69      1.79 o 
   3   5  10       81.81      101.00      1.25 o 
   4   5  10      100.18       94.07      1.37 o 
   5   5  10        0.94        0.09      0.72 o 
   6   5  10       98.43       82.73      1.71 o 
   7   5  10       79.75       88.24      2.46 o 
   8   5  10        0.26        2.14      1.32 o 
   9   5  10      170.57      186.93      6.35 o 
 -10   6  10      119.22      138.25      2.81 o 
  -9   6  10       62.91       51.41      2.43 o 
  -8   6  10       38.35       32.38      4.36 o 
  -7   6  10       69.12       75.81      1.80 o 
  -6   6  10      201.80      195.14      2.48 o 
  -5   6  10      776.98      809.51      6.37 o 
  -4   6  10       58.00       57.72      1.04 o 
  -3   6  10        6.99       10.86      1.27 o 
  -2   6  10      901.24      890.78      5.98 o 
  -1   6  10       16.42       12.10      0.60 o 
   0   6  10      192.65      192.09      2.17 o 
   1   6  10      381.87      335.85      2.73 o 
   2   6  10        2.87        3.26      0.56 o 
   3   6  10      203.71      205.72      1.98 o 
   4   6  10        0.74        0.68      0.60 o 
   5   6  10       52.02       59.01      1.49 o 
   6   6  10      152.38      134.92      2.39 o 
   7   6  10      559.61      557.14      7.74 o 
   8   6  10       21.17       19.25      2.98 o 
 -10   7  10       70.18       69.80      3.66 o 
  -9   7  10        5.40        8.58      1.34 o 
  -8   7  10        8.05       10.73      1.31 o 
  -7   7  10       18.68       19.30      1.31 o 
  -6   7  10      437.36      429.29      4.51 o 
  -5   7  10      196.00      182.49      2.73 o 
  -4   7  10      136.32      110.69      2.59 o 
  -3   7  10      118.70      107.98      1.78 o 
  -2   7  10      292.34      291.86      2.49 o 
  -1   7  10     2182.30     2124.03     13.33 o 
   0   7  10      100.99      106.54      1.49 o 
   1   7  10        3.61        5.99      0.64 o 
   2   7  10      157.58      167.47      1.60 o 
   3   7  10       32.92       29.24      1.19 o 
   4   7  10        0.13        0.22      0.79 o 
   5   7  10       12.12       16.57      1.13 o 
   6   7  10        1.20        2.68      0.92 o 
   7   7  10        0.00        1.35      1.52 o 
   8   7  10      114.02      117.08      4.96 o 
 -10   8  10        3.78        2.96      1.42 o 
  -9   8  10      135.79      150.76      2.89 o 
  -8   8  10       40.06       34.65      1.89 o 
  -7   8  10       26.68       21.90      1.49 o 
  -6   8  10       89.47       94.99      2.15 o 
  -5   8  10      979.90      938.60      8.40 o 
  -4   8  10      787.57      765.29      7.02 o 
  -3   8  10      266.69      266.92      2.64 o 
  -2   8  10        4.11        3.64      1.03 o 
  -1   8  10     1720.91     1705.82     10.89 o 
   0   8  10       39.17       34.50      1.47 o 
   1   8  10       24.41       20.40      1.02 o 
   2   8  10      125.08      119.02      2.84 o 
   3   8  10      550.75      563.95      4.53 o 
   4   8  10      141.58      123.98      2.09 o 
   5   8  10      129.91      145.77      2.27 o 
   6   8  10       30.66       26.50      2.23 o 
   7   8  10       12.62       14.02      1.95 o 
   8   8  10       81.65       93.07      5.16 o 
  -9   9  10        5.34        6.92      1.48 o 
  -8   9  10        0.34       -1.21      1.22 o 
  -7   9  10      127.18      136.29      2.62 o 
  -6   9  10       54.29       54.23      1.81 o 
  -5   9  10       38.13       42.99      1.69 o 
  -4   9  10      288.01      250.28      3.80 o 
  -3   9  10      728.16      779.79      7.10 o 
  -2   9  10      731.58      745.33      5.05 o 
  -1   9  10       89.51       67.92      1.79 o 
   0   9  10       12.78        9.26      1.33 o 
   1   9  10        0.54        0.12      0.84 o 
   2   9  10       41.92       36.33      1.49 o 
   3   9  10       64.48       62.65      1.79 o 
   4   9  10        0.21       -0.64      0.90 o 
   5   9  10      122.96      134.13      7.04 o 
   6   9  10       24.42       28.23      2.23 o 
   7   9  10       18.30       21.09      2.08 o 
  -9  10  10        3.87        2.59      1.37 o 
  -8  10  10       13.75       14.62      1.48 o 
  -7  10  10       51.44       54.90      2.10 o 
  -6  10  10       98.29       85.93      2.22 o 
  -5  10  10      100.26      106.28      2.34 o 
  -4  10  10        3.14        2.34      1.08 o 
  -3  10  10      948.31      966.00      8.80 o 
  -2  10  10       13.59       11.68      1.55 o 
  -1  10  10        1.39        1.68      1.20 o 
   0  10  10       85.76       85.60      2.00 o 
   1  10  10        1.40        0.72      0.93 o 
   2  10  10      808.08      767.90      7.10 o 
   3  10  10       88.99       82.46      2.50 o 
   4  10  10      397.66      421.28      7.53 o 
   5  10  10       72.26       81.71      3.01 o 
   6  10  10       29.30       30.78      2.51 o 
   7  10  10       32.63       38.41      2.94 o 
  -8  11  10        3.18        6.25      2.03 o 
  -7  11  10        0.39       -0.58      1.26 o 
  -6  11  10       17.45       12.95      1.31 o 
  -5  11  10        1.61        0.94      1.13 o 
  -4  11  10        0.00       -0.66      1.07 o 
  -3  11  10       94.38       85.19      3.67 o 
  -2  11  10      161.65      157.09      3.30 o 
  -1  11  10       53.32       49.76      2.28 o 
   0  11  10        4.38        1.35      1.16 o 
   1  11  10      187.60      184.45      2.80 o 
   2  11  10       81.55       83.60      2.07 o 
   3  11  10       91.11      104.53      2.24 o 
   4  11  10       11.21        5.53      1.75 o 
   5  11  10       76.90       82.36      3.23 o 
   6  11  10        0.00        0.61      2.38 o 
  -7  12  10        6.15        8.54      2.10 o 
  -6  12  10       48.22       50.07      2.45 o 
  -5  12  10      144.56      146.43      4.96 o 
  -4  12  10       25.07       29.38      2.17 o 
  -3  12  10       63.16       52.65      2.39 o 
  -2  12  10        4.37        5.95      1.47 o 
  -1  12  10       21.72       15.53      1.52 o 
   0  12  10       34.53       28.46      2.78 o 
   1  12  10        0.01       -0.50      1.02 o 
   2  12  10       13.97       15.90      1.27 o 
   3  12  10        5.26        3.84      1.15 o 
   4  12  10      198.90      191.19      4.21 o 
   5  12  10       21.68       15.52      2.10 o 
  -6  13  10       72.26       68.19      5.75 o 
  -5  13  10       42.11       31.94      3.77 o 
  -4  13  10        2.06        4.46      1.54 o 
  -3  13  10        5.33        6.74      1.61 o 
  -2  13  10        0.53       -0.21      1.33 o 
  -1  13  10       73.60       72.21      2.57 o 
   0  13  10       16.02       15.70      1.67 o 
   1  13  10        0.07       -0.24      1.28 o 
   2  13  10       99.66       99.72      2.81 o 
   3  13  10       49.48       49.65      2.31 o 
   4  13  10        0.91       -0.64      1.75 o 
  -4  14  10       21.77       19.01      1.89 o 
  -3  14  10        3.69        5.36      1.68 o 
  -2  14  10      266.32      310.32      5.12 o 
  -1  14  10        4.30        6.86      2.58 o 
   0  14  10       34.80       39.31      2.43 o 
   1  14  10        2.44        1.73      1.69 o 
   2  14  10       36.32       47.35      2.43 o 
 -11   1  11        9.95       11.97      1.89 o 
 -10   1  11        4.97        5.03      1.61 o 
  -9   1  11       37.85       35.49      3.87 o 
  -8   1  11      208.70      200.92      2.39 o 
  -7   1  11      349.51      360.13      3.35 o 
  -6   1  11      444.53      439.60      3.40 o 
  -5   1  11     4731.07     4930.44     30.62 o 
  -4   1  11      597.78      670.52      5.11 o 
  -3   1  11     2035.54     2283.54     15.43 o 
  -2   1  11     6254.81     6545.43     37.03 o 
  -1   1  11     5928.17     6313.28     30.82 o 
   0   1  11      275.58      267.00      1.68 o 
   1   1  11      347.97      368.41      2.17 o 
   2   1  11     2065.84     2139.92     11.10 o 
   3   1  11      271.24      307.06      2.30 o 
   4   1  11      103.81       97.84      1.42 o 
   5   1  11        1.40        2.25      0.71 o 
   6   1  11        2.06        2.11      1.06 o 
   7   1  11       21.31       19.65      1.35 o 
   8   1  11      123.56       99.86      2.87 o 
   9   1  11       10.33        5.25      1.61 o 
 -11   2  11      106.27      107.13      3.44 o 
 -10   2  11       37.40       38.01      3.37 o 
  -9   2  11      101.98      100.05      2.25 o 
  -8   2  11       24.92       16.89      1.17 o 
  -7   2  11       29.81       31.43      1.24 o 
  -6   2  11      111.50      111.34      1.50 o 
  -5   2  11        6.23        7.13      0.61 o 
  -4   2  11       21.24       18.69      1.36 o 
  -3   2  11      383.46      437.18      3.59 o 
  -2   2  11    14120.51    13998.30     72.42 o 
  -1   2  11     1963.24     2055.45      9.98 o 
   0   2  11      116.21      119.91      1.67 o 
   1   2  11      913.18      903.89      4.94 o 
   2   2  11     3129.22     3275.72     18.20 o 
   3   2  11      934.97      998.10      6.92 o 
   4   2  11      239.83      253.53      2.31 o 
   5   2  11      149.14      133.76      1.74 o 
   6   2  11        3.61        2.39      1.05 o 
   7   2  11       26.44       25.78      1.67 o 
   8   2  11       19.58       17.35      1.67 o 
   9   2  11        0.02        0.22      1.98 o 
 -11   3  11      125.34      133.20      3.70 o 
 -10   3  11       75.03       71.93      2.85 o 
  -9   3  11      190.35      177.69      2.89 o 
  -8   3  11      289.94      296.92      2.83 o 
  -7   3  11       48.73       61.24      1.04 o 
  -6   3  11      118.35      116.71      1.53 o 
  -5   3  11       14.12       14.03      0.75 o 
  -4   3  11      285.35      288.88      2.78 o 
  -3   3  11      104.45      101.69      1.43 o 
  -2   3  11     5713.11     6307.46     43.47 o 
  -1   3  11       73.45       76.22      1.00 o 
   0   3  11      191.41      174.17      1.35 o 
   1   3  11        6.34       11.18      0.44 o 
   2   3  11      453.59      464.22      3.49 o 
   3   3  11      509.57      518.53      4.11 o 
   4   3  11       32.94       32.66      1.10 o 
   5   3  11      579.38      541.48      4.74 o 
   6   3  11     1122.57     1128.19      8.74 o 
   7   3  11      101.29       94.92      2.39 o 
   8   3  11        1.66       -0.27      1.38 o 
   9   3  11       62.73       76.91      2.85 o 
 -11   4  11      105.47      103.72      3.44 o 
 -10   4  11       20.12       16.71      2.08 o 
  -9   4  11        4.34        3.59      1.13 o 
  -8   4  11       22.51       17.20      1.14 o 
  -7   4  11      301.57      294.92      3.06 o 
  -6   4  11       75.81       73.35      1.07 o 
  -5   4  11        7.02        3.00      1.00 o 
  -4   4  11      630.13      669.79      5.15 o 
  -3   4  11      208.94      223.11      1.96 o 
  -2   4  11       98.16       89.54      1.19 o 
  -1   4  11      356.36      338.99      2.43 o 
   0   4  11      429.53      466.49      2.51 o 
   1   4  11      550.93      513.06      3.50 o 
   2   4  11       61.65       70.08      1.14 o 
   3   4  11       52.38       46.75      1.20 o 
   4   4  11      411.88      403.09      3.22 o 
   5   4  11        0.04        1.04      0.80 o 
   6   4  11        0.00       -0.74      0.92 o 
   7   4  11      100.05       92.85      2.58 o 
   8   4  11       73.16       77.22      2.76 o 
   9   4  11        3.76        6.38      1.61 o 
 -11   5  11        9.59        8.73      1.86 o 
 -10   5  11       21.43       16.98      1.81 o 
  -9   5  11      107.24      107.40      3.33 o 
  -8   5  11        1.44        3.56      1.04 o 
  -7   5  11      157.02      129.26      1.79 o 
  -6   5  11        0.97        4.07      0.84 o 
  -5   5  11        0.34        0.45      0.97 o 
  -4   5  11      207.99      208.26      2.22 o 
  -3   5  11      371.26      367.63      2.89 o 
  -2   5  11       63.17       74.07      1.17 o 
  -1   5  11     1234.83     1286.97      7.57 o 
   0   5  11      216.39      214.92      1.75 o 
   1   5  11       88.17       93.47      1.31 o 
   2   5  11      204.22      202.47      1.87 o 
   3   5  11       63.45       67.95      1.17 o 
   4   5  11       15.37       16.12      0.88 o 
   5   5  11      231.95      249.16      2.80 o 
   6   5  11       11.91       11.10      1.40 o 
   7   5  11       35.07       42.73      3.18 o 
   8   5  11      143.32      159.14      3.33 o 
 -10   6  11        6.67        6.44      1.35 o 
  -9   6  11       54.15       45.66      1.97 o 
  -8   6  11      465.21      453.23      5.06 o 
  -7   6  11      134.26      127.41      2.18 o 
  -6   6  11       46.77       42.34      1.57 o 
  -5   6  11        0.04        2.30      0.86 o 
  -4   6  11      349.84      351.97      3.12 o 
  -3   6  11        6.77        9.75      0.74 o 
  -2   6  11       37.58       36.88      0.97 o 
  -1   6  11      653.94      652.26      4.18 o 
   0   6  11        0.14        0.61      0.47 o 
   1   6  11       40.28       37.98      0.91 o 
   2   6  11      139.15      148.49      1.69 o 
   3   6  11       12.34       10.21      0.71 o 
   4   6  11       37.61       34.89      1.36 o 
   5   6  11        1.57        2.25      0.84 o 
   6   6  11      195.71      178.42      2.42 o 
   7   6  11      233.68      232.74      3.87 o 
   8   6  11        3.99        2.58      2.38 o 
 -10   7  11        1.14        3.44      1.39 o 
  -9   7  11       12.31       17.06      1.47 o 
  -8   7  11       34.86       26.49      1.94 o 
  -7   7  11       35.91       55.28      1.89 o 
  -6   7  11      126.74      106.67      2.03 o 
  -5   7  11      127.45      101.10      2.19 o 
  -4   7  11       72.46       67.73      3.61 o 
  -3   7  11      143.97      142.00      1.80 o 
  -2   7  11      129.56      115.66      1.49 o 
  -1   7  11        5.09        5.32      0.72 o 
   0   7  11      858.36      828.71      5.87 o 
   1   7  11      188.23      193.92      2.04 o 
   2   7  11      779.07      787.86      5.00 o 
   3   7  11      119.10      110.02      1.97 o 
   4   7  11      200.39      192.95      2.70 o 
   5   7  11       18.66       15.02      1.17 o 
   6   7  11       32.33       23.77      1.53 o 
   7   7  11        0.01        0.40      2.18 o 
   8   7  11       68.37       76.80      4.76 o 
 -10   8  11       80.49       86.45      2.59 o 
  -9   8  11       11.87       15.41      1.67 o 
  -8   8  11        1.02        0.78      1.20 o 
  -7   8  11      318.74      331.99      4.10 o 
  -6   8  11      117.18      120.17      2.38 o 
  -5   8  11      645.69      623.09      6.87 o 
  -4   8  11      649.52      645.41      6.15 o 
  -3   8  11       66.07       57.45      3.21 o 
  -2   8  11      791.02      777.35      5.68 o 
  -1   8  11      346.98      356.33      2.91 o 
   0   8  11        1.13        0.02      1.06 o 
   1   8  11      245.27      231.62      2.29 o 
   2   8  11      285.95      288.81      3.39 o 
   3   8  11       10.98       13.66      0.83 o 
   4   8  11       12.80       13.65      1.20 o 
   5   8  11       76.91       86.94      1.83 o 
   6   8  11        5.51        0.32      1.61 o 
   7   8  11       41.14       34.64      2.66 o 
  -9   9  11      216.31      216.21      3.52 o 
  -8   9  11       59.97       69.49      2.33 o 
  -7   9  11       39.82       34.23      1.84 o 
  -6   9  11      220.49      201.15      3.53 o 
  -5   9  11      174.75      168.35      2.70 o 
  -4   9  11       60.39       53.98      1.79 o 
  -3   9  11      154.89      151.28      2.19 o 
  -2   9  11       37.51       41.62      1.24 o 
  -1   9  11      132.95      114.76      1.91 o 
   0   9  11      101.57       98.18      1.85 o 
   1   9  11       23.68       26.12      1.49 o 
   2   9  11       78.65       82.98      1.95 o 
   3   9  11       60.41       63.03      1.75 o 
   4   9  11       26.94       27.17      1.96 o 
   5   9  11       68.35       79.55      3.01 o 
   6   9  11       16.72       14.97      1.89 o 
   7   9  11       11.31       11.19      1.89 o 
  -9  10  11        4.22        8.57      1.51 o 
  -8  10  11       70.93       78.98      2.41 o 
  -7  10  11       48.72       46.73      2.07 o 
  -6  10  11       16.95       11.92      1.22 o 
  -5  10  11        7.28        5.57      1.17 o 
  -4  10  11      127.84      131.20      2.48 o 
  -3  10  11        5.26        6.30      1.63 o 
  -2  10  11      606.56      592.48      4.43 o 
  -1  10  11     1122.83     1170.54      9.03 o 
   0  10  11      664.67      684.41      6.44 o 
   1  10  11       68.09       66.10      1.81 o 
   2  10  11      307.87      269.85      5.20 o 
   3  10  11        0.14       -0.23      0.94 o 
   4  10  11        9.77        9.35      1.11 o 
   5  10  11       79.09       90.64      3.23 o 
   6  10  11       32.13       29.22      2.31 o 
  -8  11  11      253.15      288.75      4.35 o 
  -7  11  11      109.69      132.36      2.83 o 
  -6  11  11      239.58      269.30      7.02 o 
  -5  11  11        0.95        2.27      1.13 o 
  -4  11  11       44.23       44.56      2.23 o 
  -3  11  11      324.71      321.32      4.77 o 
  -2  11  11        1.98        2.40      1.33 o 
  -1  11  11       36.13       36.40      2.03 o 
   0  11  11      131.54      122.80      2.33 o 
   1  11  11       34.05       24.47      2.18 o 
   2  11  11      379.47      386.53      6.26 o 
   3  11  11        0.02        1.20      1.03 o 
   4  11  11      185.26      204.33      4.35 o 
   5  11  11        8.65        8.86      1.89 o 
  -7  12  11       21.98       28.21      2.48 o 
  -6  12  11       38.27       43.20      2.98 o 
  -5  12  11      110.97      114.80      3.15 o 
  -4  12  11        4.74        5.56      1.47 o 
  -3  12  11        1.72        0.18      1.33 o 
  -2  12  11      164.61      151.29      3.30 o 
  -1  12  11       73.19       79.23      2.57 o 
   0  12  11       57.47       52.03      3.08 o 
   1  12  11       63.54       56.51      1.92 o 
   2  12  11       26.25       16.74      1.30 o 
   3  12  11       20.63       16.49      1.32 o 
   4  12  11       11.46       10.31      1.89 o 
   5  12  11       24.79       24.54      2.31 o 
  -6  13  11       49.24       50.23      2.59 o 
  -5  13  11       83.98       95.10      2.99 o 
  -4  13  11       34.33       36.34      2.53 o 
  -3  13  11      158.15      172.29      3.72 o 
  -2  13  11       60.11       63.40      2.59 o 
  -1  13  11       34.80       32.63      2.31 o 
   0  13  11        0.79       -1.33      1.33 o 
   1  13  11       31.77       28.26      2.14 o 
   2  13  11      448.58      462.20      8.33 o 
   3  13  11       10.16       10.72      2.78 o 
  -4  14  11       31.61       33.34      2.59 o 
  -3  14  11       49.86       69.28      2.95 o 
  -2  14  11        0.95        0.88      1.61 o 
  -1  14  11       32.95       48.30      2.59 o 
   0  14  11        3.33        6.03      2.78 o 
   1  14  11        5.83        6.79      2.18 o 
   2  14  11       63.39       72.24      2.78 o 
 -11   0  12        0.23        0.99      2.38 o 
 -10   0  12        0.01       -0.40      2.18 o 
  -9   0  12       60.97       55.17      3.77 o 
  -8   0  12       47.51       42.88      2.28 o 
  -7   0  12     2569.30     2651.47     25.60 o 
  -6   0  12     4818.34     4611.69     51.50 o 
  -5   0  12       37.31       32.04      1.67 o 
  -4   0  12     1033.42     1076.48     10.94 o 
  -3   0  12     1155.45     1215.65     18.16 o 
  -2   0  12     2125.24     2457.43     25.51 o 
  -1   0  12        0.51        2.48      0.70 o 
   0   0  12       48.34       49.04      2.10 o 
   1   0  12      448.97      471.47      4.31 o 
   2   0  12       21.72       30.61      1.13 o 
   3   0  12        3.09        2.49      0.71 o 
   4   0  12       30.83       29.44      1.28 o 
   5   0  12       96.15       91.88      2.75 o 
   6   0  12      338.86      339.27      5.43 o 
   7   0  12      204.38      205.39      5.16 o 
   8   0  12       38.63       30.36      2.98 o 
   9   0  12      160.92      168.88      5.36 o 
 -11   1  12       18.02       15.64      2.03 o 
 -10   1  12       90.74       84.36      3.09 o 
  -9   1  12       93.88       74.94      3.62 o 
  -8   1  12      364.07      363.65      3.45 o 
  -7   1  12       57.65       61.37      1.48 o 
  -6   1  12       30.46       29.82      1.48 o 
  -5   1  12      788.67      808.28      5.80 o 
  -4   1  12      127.53      138.33      1.76 o 
  -3   1  12      756.36      775.81      5.78 o 
  -2   1  12      561.95      507.08      3.75 o 
  -1   1  12     1697.04     1850.74     10.57 o 
   0   1  12       18.93       22.65      0.90 o 
   1   1  12      150.24      134.65      1.33 o 
   2   1  12      174.97      195.29      2.50 o 
   3   1  12      227.26      231.85      1.68 o 
   4   1  12        6.49        3.81      0.65 o 
   5   1  12      163.63      137.46      1.85 o 
   6   1  12      240.38      232.12      3.07 o 
   7   1  12        0.10       -0.69      1.26 o 
   8   1  12       15.58       17.34      1.75 o 
   9   1  12       36.12       48.69      2.59 o 
 -11   2  12        2.57        0.23      1.75 o 
 -10   2  12       41.01       44.85      2.81 o 
  -9   2  12        0.81        1.19      1.08 o 
  -8   2  12        1.12        1.18      1.05 o 
  -7   2  12      162.05      154.16      1.81 o 
  -6   2  12        1.70        1.09      0.64 o 
  -5   2  12      523.33      520.77      4.09 o 
  -4   2  12      573.06      664.00      5.11 o 
  -3   2  12        0.10        2.82      0.58 o 
  -2   2  12     1578.94     1621.18      9.33 o 
  -1   2  12     1618.56     1636.90      8.67 o 
   0   2  12       17.02       16.34      0.67 o 
   1   2  12       22.82       32.34      1.56 o 
   2   2  12       72.23       89.09      1.10 o 
   3   2  12      102.39      105.16      1.48 o 
   4   2  12       91.74      104.71      1.53 o 
   5   2  12      437.72      403.70      3.82 o 
   6   2  12       12.24        8.52      1.14 o 
   7   2  12       63.41       61.54      2.37 o 
   8   2  12       38.93       37.44      2.58 o 
   9   2  12        0.48       -0.69      1.54 o 
 -11   3  12       25.93       23.89      2.17 o 
 -10   3  12       26.56       22.26      1.95 o 
  -9   3  12       94.87       93.83      2.29 o 
  -8   3  12      640.48      591.32      5.31 o 
  -7   3  12       52.21       51.44      1.20 o 
  -6   3  12      381.50      381.92      3.13 o 
  -5   3  12        0.25        0.19      0.64 o 
  -4   3  12       38.80       29.14      1.04 o 
  -3   3  12      249.34      277.46      3.65 o 
  -2   3  12      516.42      579.40      5.06 o 
  -1   3  12      300.16      302.63      2.25 o 
   0   3  12      187.77      191.36      1.49 o 
   1   3  12      171.18      186.53      1.42 o 
   2   3  12      142.32      147.37      1.70 o 
   3   3  12     1256.10     1327.83      8.71 o 
   4   3  12      984.82     1030.24      6.98 o 
   5   3  12       63.45       61.02      1.55 o 
   6   3  12       11.32       12.48      2.10 o 
   7   3  12       42.82       43.28      2.19 o 
   8   3  12        0.27       -0.98      1.38 o 
   9   3  12       22.15       22.46      1.95 o 
 -11   4  12        5.02        6.74      1.89 o 
 -10   4  12       24.19       19.46      1.89 o 
  -9   4  12       77.73       74.57      2.23 o 
  -8   4  12       39.31       42.57      1.64 o 
  -7   4  12      223.43      230.14      2.76 o 
  -6   4  12      238.19      228.90      2.23 o 
  -5   4  12      647.04      642.27      5.10 o 
  -4   4  12        0.78        0.27      0.60 o 
  -3   4  12      228.07      220.94      1.99 o 
  -1   4  12       46.82       49.07      1.05 o 
   0   4  12      234.23      246.36      1.57 o 
   1   4  12      370.06      379.66      2.81 o 
   2   4  12      131.82      134.14      1.60 o 
   3   4  12      134.39      151.17      1.78 o 
   4   4  12      176.61      170.71      1.93 o 
   5   4  12       15.98        9.41      0.92 o 
   6   4  12        0.00       -1.58      1.58 o 
   7   4  12      102.70       95.38      2.67 o 
   8   4  12       21.68       17.55      1.72 o 
 -11   5  12        2.16        2.47      1.81 o 
 -10   5  12        4.22        2.89      1.72 o 
  -9   5  12       27.76       36.79      1.95 o 
  -8   5  12       76.74       88.49      2.00 o 
  -7   5  12      175.60      174.86      2.03 o 
  -6   5  12        0.19        3.09      0.60 o 
  -5   5  12        0.59        1.67      0.69 o 
  -4   5  12      636.43      596.87      4.30 o 
  -3   5  12      158.11      194.15      1.90 o 
  -2   5  12      177.84      162.81      1.88 o 
  -1   5  12        8.09        7.06      0.56 o 
   0   5  12      267.25      251.70      1.77 o 
   1   5  12      405.87      413.14      3.24 o 
   2   5  12      266.72      283.55      2.35 o 
   3   5  12      110.70      113.42      1.53 o 
   4   5  12      193.25      190.17      2.34 o 
   5   5  12        2.65        0.86      0.88 o 
   6   5  12       19.19       15.86      1.29 o 
   7   5  12        0.01        0.77      1.28 o 
   8   5  12       11.78       14.02      1.61 o 
 -10   6  12        0.12       -0.57      1.28 o 
  -9   6  12        0.10       -0.30      1.16 o 
  -8   6  12        3.19        3.35      1.23 o 
  -7   6  12      896.52      838.38      7.02 o 
  -6   6  12       51.44       57.56      2.66 o 
  -5   6  12      513.49      467.15      3.95 o 
  -4   6  12      638.76      630.52      4.56 o 
  -3   6  12        4.27        3.62      0.58 o 
  -2   6  12        0.13        1.54      0.81 o 
  -1   6  12      131.35      127.86      1.56 o 
   0   6  12       45.95       44.72      0.83 o 
   1   6  12        0.52        0.27      0.51 o 
   2   6  12      115.71      107.46      1.50 o 
   3   6  12      114.15      115.51      3.30 o 
   4   6  12        7.12        8.21      0.84 o 
   5   6  12        0.93        3.08      1.32 o 
   6   6  12       38.48       41.72      1.79 o 
   7   6  12        0.90       -0.30      1.17 o 
   8   6  12       34.24       33.34      3.97 o 
 -10   7  12       35.27       35.82      2.19 o 
  -9   7  12        2.85        2.98      1.25 o 
  -8   7  12       16.18       17.29      1.39 o 
  -7   7  12       79.13       75.10      3.06 o 
  -6   7  12       42.85       41.35      1.86 o 
  -5   7  12      161.94      144.60      2.58 o 
  -4   7  12      169.19      174.03      2.14 o 
  -3   7  12       72.58       71.88      1.32 o 
  -2   7  12      841.78      831.05      5.77 o 
  -1   7  12      187.07      171.28      1.82 o 
   0   7  12        0.89        1.90      0.94 o 
   1   7  12       14.70       10.74      1.13 o 
   2   7  12        0.29        1.21      0.58 o 
   3   7  12      112.49      107.20      2.00 o 
   4   7  12       18.09       16.67      1.26 o 
   5   7  12        1.33        0.77      0.92 o 
   6   7  12        0.54        0.67      0.92 o 
   7   7  12        0.08       -0.99      2.58 o 
   8   7  12      132.29      135.14      5.36 o 
 -10   8  12        2.38       -0.75      1.35 o 
  -9   8  12       91.41       93.78      2.54 o 
  -8   8  12       83.83       84.47      2.38 o 
  -7   8  12       99.88       85.84      2.27 o 
  -6   8  12       64.54       58.66      2.01 o 
  -5   8  12      136.24      126.33      2.38 o 
  -4   8  12      165.42      135.25      1.89 o 
  -3   8  12        3.71        4.96      1.31 o 
  -2   8  12      566.15      559.55      4.23 o 
  -1   8  12      574.31      536.07      4.01 o 
   0   8  12        0.43       -0.76      0.76 o 
   1   8  12      106.85       99.87      1.84 o 
   2   8  12      968.37      979.21      8.61 o 
   3   8  12      581.44      565.29      4.63 o 
   4   8  12       55.86       52.87      1.63 o 
   5   8  12       20.92       20.57      1.31 o 
   6   8  12       20.20       18.55      1.95 o 
   7   8  12       29.56       26.99      3.18 o 
  -9   9  12      204.69      204.24      4.29 o 
  -8   9  12       15.08       12.67      1.96 o 
  -7   9  12       20.08       20.66      1.43 o 
  -6   9  12       99.95      100.74      2.27 o 
  -5   9  12      236.92      227.53      4.42 o 
  -4   9  12       57.82       56.76      2.24 o 
  -3   9  12      596.66      564.25      4.70 o 
  -2   9  12        5.30        5.46      1.10 o 
  -1   9  12        9.42        6.25      1.00 o 
   0   9  12       72.58       71.93      1.67 o 
   1   9  12      194.99      174.98      2.60 o 
   2   9  12      191.99      177.79      2.99 o 
   3   9  12        5.78        4.76      1.01 o 
   4   9  12        6.21        5.23      1.25 o 
   5   9  12       10.20        4.66      1.68 o 
   6   9  12       36.00       27.26      2.17 o 
   7   9  12       77.16       78.19      4.56 o 
  -8  10  12       15.43       12.66      1.45 o 
  -7  10  12      101.13       99.63      2.54 o 
  -6  10  12        0.58        1.30      1.13 o 
  -5  10  12       31.89       35.39      1.86 o 
  -4  10  12       72.14       65.56      1.98 o 
  -3  10  12      188.85      157.03      3.04 o 
  -2  10  12       61.69       61.30      1.39 o 
  -1  10  12      475.23      470.76      6.05 o 
   0  10  12      358.83      338.12      6.68 o 
   1  10  12      111.30       99.60      2.16 o 
   2  10  12       44.67       41.97      2.18 o 
   3  10  12       72.68       74.63      1.95 o 
   4  10  12       96.04       92.64      2.11 o 
   5  10  12       14.72       18.25      2.03 o 
   6  10  12        4.29        3.57      1.82 o 
  -8  11  12       59.69       62.65      2.45 o 
  -7  11  12       71.09       71.36      3.15 o 
  -6  11  12        8.07        8.75      1.28 o 
  -5  11  12        7.68       10.88      2.38 o 
  -4  11  12        0.20        0.39      1.33 o 
  -3  11  12        2.05       -0.20      1.26 o 
  -2  11  12      394.52      393.34      5.47 o 
  -1  11  12       38.56       31.92      2.18 o 
   0  11  12       77.66       77.96      2.04 o 
   1  11  12       17.94       20.63      1.41 o 
   2  11  12       39.57       45.75      2.45 o 
   3  11  12        0.81        1.11      1.05 o 
   4  11  12        0.10        0.33      1.61 o 
   5  11  12       22.68       24.88      2.17 o 
  -7  12  12       13.86       21.91      1.89 o 
  -6  12  12       12.46       13.57      1.75 o 
  -5  12  12      188.65      197.71      5.26 o 
  -4  12  12       79.99       87.27      2.87 o 
  -3  12  12        2.71       -0.69      1.40 o 
  -2  12  12        8.61        3.05      1.47 o 
  -1  12  12       11.03        7.76      1.47 o 
   0  12  12       40.17       32.42      2.14 o 
   1  12  12       15.36       12.10      1.43 o 
   2  12  12      189.41      201.56      3.12 o 
   3  12  12      107.22      104.39      2.38 o 
   4  12  12       32.07       26.99      2.31 o 
  -5  13  12        0.03        3.37      1.54 o 
  -4  13  12       79.02       79.94      3.18 o 
  -3  13  12       26.83       31.95      2.45 o 
  -2  13  12       48.86       50.32      2.51 o 
  -1  13  12       57.59       66.57      2.57 o 
   0  13  12       67.36       80.63      2.67 o 
   1  13  12        0.41        1.01      1.38 o 
   2  13  12       47.13       45.01      2.48 o 
   3  13  12       23.34       28.18      3.18 o 
  -4  14  12        0.48        0.11      1.98 o 
  -3  14  12      170.34      201.92      4.21 o 
  -2  14  12        4.97        2.08      1.68 o 
  -1  14  12        9.62       12.57      1.75 o 
   0  14  12      139.79      149.40      3.62 o 
   1  14  12        0.40        0.23      1.47 o 
 -11   1  13       10.37        8.84      1.82 o 
 -10   1  13        1.09        1.38      1.61 o 
  -9   1  13       25.51       19.23      1.34 o 
  -8   1  13      149.58      146.76      2.64 o 
  -7   1  13       47.67       49.07      1.65 o 
  -6   1  13      641.79      679.81      4.91 o 
  -5   1  13       50.89       49.33      1.24 o 
  -4   1  13       67.57       66.42      1.55 o 
  -3   1  13      325.60      346.26      2.71 o 
  -2   1  13        1.87        1.94      0.47 o 
  -1   1  13      162.48      173.68      2.80 o 
   0   1  13      191.13      185.45      1.80 o 
   1   1  13       75.48       75.27      1.09 o 
   2   1  13       57.05       45.57      1.05 o 
   3   1  13       73.13       79.16      1.06 o 
   4   1  13       30.64       23.13      1.18 o 
   5   1  13      448.13      399.91      3.51 o 
   6   1  13       84.13       68.10      1.98 o 
   7   1  13        0.58        1.10      1.33 o 
   8   1  13      119.16      128.00      3.30 o 
   9   1  13        0.02       -0.69      1.54 o 
 -11   2  13       15.54       18.56      2.10 o 
 -10   2  13      422.67      457.78      6.73 o 
  -9   2  13       66.58       62.96      2.04 o 
  -8   2  13       54.56       59.62      2.27 o 
  -7   2  13      371.72      370.37      3.16 o 
  -6   2  13      563.16      533.79      4.06 o 
  -5   2  13      661.99      638.39      4.88 o 
  -4   2  13       18.72       10.12      0.70 o 
  -3   2  13      190.57      233.00      2.35 o 
  -2   2  13     3609.04     3567.01     20.07 o 
  -1   2  13        1.05        1.62      0.55 o 
   0   2  13      245.11      252.52      2.01 o 
   1   2  13       32.80       24.97      0.82 o 
   2   2  13        9.96       11.44      0.57 o 
   3   2  13       15.49       16.90      0.83 o 
   4   2  13      341.63      331.55      2.91 o 
   5   2  13      527.34      571.39      4.98 o 
   6   2  13      122.32      121.64      2.38 o 
   7   2  13       23.54       20.25      1.67 o 
   8   2  13       44.58       48.69      2.51 o 
 -11   3  13        2.73        2.57      1.75 o 
 -10   3  13       22.88       20.24      1.96 o 
  -9   3  13        6.10        5.55      1.28 o 
  -8   3  13     1553.10     1553.20     11.75 o 
  -7   3  13      186.96      177.77      2.02 o 
  -6   3  13      191.00      206.25      2.13 o 
  -5   3  13     1571.92     1571.30     11.11 o 
  -4   3  13      819.61      843.03      6.35 o 
  -3   3  13      209.77      229.31      3.47 o 
  -2   3  13        0.00        1.04      0.62 o 
  -1   3  13       29.78       40.10      1.35 o 
   0   3  13       78.17       70.75      1.04 o 
   1   3  13       64.39       74.99      0.93 o 
   2   3  13      568.29      546.29      4.07 o 
   3   3  13      103.97      105.78      1.51 o 
   4   3  13       13.03        6.32      0.83 o 
   5   3  13        1.99        3.02      0.89 o 
   6   3  13        0.04       -0.87      1.12 o 
   7   3  13        1.61        1.26      1.38 o 
   8   3  13       15.84       19.80      1.81 o 
 -11   4  13       15.13       15.12      2.00 o 
 -10   4  13        2.36        0.78      1.67 o 
  -9   4  13      581.23      619.02      6.40 o 
  -8   4  13      230.88      241.12      2.99 o 
  -7   4  13      433.32      414.98      4.06 o 
  -6   4  13     2595.12     2563.00     16.17 o 
  -5   4  13       90.31       90.54      1.55 o 
  -4   4  13      264.25      307.30      2.94 o 
  -3   4  13      209.66      196.58      2.20 o 
  -2   4  13     6792.87     6948.20     54.88 o 
  -1   4  13     3512.18     3714.10     33.06 o 
   0   4  13      114.23      119.01      1.07 o 
   1   4  13      436.41      437.75      2.98 o 
   2   4  13      245.64      246.13      2.67 o 
   3   4  13      448.92      491.33      3.87 o 
   4   4  13      272.74      234.50      3.18 o 
   5   4  13        4.14        6.73      0.98 o 
   6   4  13      272.33      265.12      3.69 o 
   7   4  13       83.95       83.00      3.87 o 
   8   4  13       31.78       31.45      2.17 o 
 -11   5  13       11.58       12.47      1.95 o 
 -10   5  13       58.83       68.44      2.35 o 
  -9   5  13       74.58       84.34      2.76 o 
  -8   5  13       37.85       41.37      1.67 o 
  -7   5  13       86.52       77.06      2.06 o 
  -6   5  13      506.63      552.35      4.24 o 
  -5   5  13      513.06      528.79      4.42 o 
  -4   5  13      871.95      853.44      5.86 o 
  -3   5  13       73.75       87.80      1.30 o 
  -2   5  13      968.87      957.84      6.46 o 
  -1   5  13       41.79       35.34      1.03 o 
   0   5  13       69.19       73.70      0.95 o 
   1   5  13       15.61       13.30      0.81 o 
   2   5  13      173.69      177.88      1.85 o 
   3   5  13       19.39       18.35      0.95 o 
   4   5  13      161.26      175.98      2.41 o 
   5   5  13        3.37        5.92      1.27 o 
   6   5  13       12.46        8.05      1.57 o 
   7   5  13      116.34      106.95      2.81 o 
   8   5  13      113.85      126.37      4.46 o 
 -10   6  13      170.91      185.68      3.35 o 
  -9   6  13      262.51      244.25      3.87 o 
  -8   6  13       15.97        9.15      1.25 o 
  -7   6  13      548.67      579.22      5.30 o 
  -6   6  13     2574.03     2395.32     19.32 o 
  -5   6  13        8.47        2.87      0.72 o 
  -4   6  13      840.41      824.68      5.75 o 
  -3   6  13      170.86      169.13      1.84 o 
  -2   6  13     1043.00     1051.48      7.08 o 
  -1   6  13       92.40       92.13      1.39 o 
   0   6  13       41.31       36.80      0.82 o 
   1   6  13        5.80        2.92      0.58 o 
   2   6  13      438.83      441.18      4.11 o 
   3   6  13      235.22      233.77      3.46 o 
   4   6  13       15.69       18.51      1.15 o 
   5   6  13        9.85        8.54      1.12 o 
   6   6  13       12.86       12.55      1.18 o 
   7   6  13        5.50        3.51      2.48 o 
   8   6  13      107.98      125.02      5.56 o 
 -10   7  13      251.08      271.31      4.10 o 
  -9   7  13       38.08       33.33      1.93 o 
  -8   7  13        0.74       -0.51      1.12 o 
  -7   7  13      213.61      198.67      4.31 o 
  -6   7  13       10.14        6.02      1.13 o 
  -5   7  13       51.41       39.80      2.30 o 
  -4   7  13     1538.71     1550.82     10.10 o 
  -3   7  13     1837.42     1747.71     11.26 o 
  -2   7  13        0.63        1.48      0.89 o 
  -1   7  13     1391.13     1373.30      8.97 o 
   0   7  13      439.37      446.56      6.04 o 
   1   7  13      114.04      111.14      2.66 o 
   2   7  13        6.46        5.61      1.46 o 
   3   7  13        5.52       11.26      1.62 o 
   4   7  13       10.85       15.28      1.23 o 
   5   7  13        9.30       11.36      1.05 o 
   6   7  13       90.65       90.48      2.17 o 
   7   7  13        0.13       -1.39      2.38 o 
 -10   8  13       22.30       21.43      3.57 o 
  -9   8  13      198.68      226.52      3.67 o 
  -8   8  13        0.01       -1.12      1.12 o 
  -7   8  13        0.08        0.33      1.09 o 
  -6   8  13       29.88       30.63      1.79 o 
  -5   8  13      400.57      374.32      4.31 o 
  -4   8  13      153.14      159.65      1.86 o 
  -3   8  13      639.65      659.76      4.83 o 
  -2   8  13      261.19      239.57      2.67 o 
  -1   8  13     1158.81     1140.53      7.62 o 
   0   8  13      225.51      214.17      2.61 o 
   1   8  13        8.94        6.29      1.25 o 
   2   8  13        0.18       -0.89      0.89 o 
   3   8  13        3.08        4.74      1.23 o 
   4   8  13      120.36      119.47      2.90 o 
   5   8  13        8.57        2.67      1.03 o 
   6   8  13        0.22       -1.52      1.61 o 
   7   8  13        4.95        0.79      2.58 o 
  -9   9  13       70.43       88.36      2.60 o 
  -8   9  13       12.45       12.14      1.40 o 
  -7   9  13        0.31        0.58      1.13 o 
  -6   9  13      127.02      120.16      2.50 o 
  -5   9  13       92.17       97.03      2.32 o 
  -4   9  13       40.40       41.71      1.79 o 
  -3   9  13       55.25       54.35      1.37 o 
  -2   9  13      929.58      873.25      6.12 o 
  -1   9  13        4.17        2.45      0.92 o 
   0   9  13      132.57      127.31      2.12 o 
   1   9  13       39.68       35.94      1.63 o 
   2   9  13        3.92        0.49      1.47 o 
   3   9  13        2.80        2.65      1.03 o 
   4   9  13        7.56        6.65      1.06 o 
   5   9  13        2.31        2.38      1.68 o 
   6   9  13        2.20       -1.75      1.75 o 
  -8  10  13       90.17       90.80      2.53 o 
  -7  10  13       12.58       10.44      1.34 o 
  -6  10  13       35.15       38.32      1.86 o 
  -5  10  13       13.67       11.48      1.25 o 
  -4  10  13       11.33       13.25      1.26 o 
  -3  10  13      101.28       93.00      2.25 o 
  -2  10  13       70.67       79.99      1.59 o 
  -1  10  13      556.79      573.22     11.25 o 
   0  10  13      350.53      356.82      4.78 o 
   1  10  13        8.87        9.17      1.13 o 
   2  10  13      112.48      108.54      2.95 o 
   3  10  13      270.92      286.05      3.65 o 
   4  10  13        0.24       -0.32      1.07 o 
   5  10  13        0.67        0.71      1.61 o 
   6  10  13       18.58       17.78      2.48 o 
  -8  11  13      116.25      144.44      4.12 o 
  -7  11  13      147.99      175.39      4.06 o 
  -6  11  13        0.03        0.30      1.16 o 
  -5  11  13      179.96      171.76      3.64 o 
  -4  11  13      182.82      178.34      3.72 o 
  -3  11  13        7.47        4.17      1.40 o 
  -2  11  13      272.67      260.62      4.34 o 
  -1  11  13       98.72       90.95      2.73 o 
   0  11  13        4.27        4.33      1.13 o 
   1  11  13      190.04      200.44      3.03 o 
   2  11  13       21.76       17.71      1.34 o 
   3  11  13        1.35        2.88      1.38 o 
   4  11  13       10.36       11.00      1.89 o 
   5  11  13        0.98        1.27      1.89 o 
  -7  12  13        2.22        1.60      1.67 o 
  -6  12  13        0.32        0.52      1.52 o 
  -5  12  13        6.61        8.14      1.67 o 
  -4  12  13      358.17      363.01      5.54 o 
  -3  12  13      139.89      147.79      3.44 o 
  -2  12  13        2.82        3.35      1.38 o 
  -1  12  13       23.64       31.22      2.58 o 
   0  12  13      153.67      153.41      3.38 o 
   1  12  13       54.72       53.15      3.18 o 
   2  12  13        0.47        1.39      1.23 o 
   3  12  13        6.80        9.08      1.32 o 
   4  12  13        8.01        6.55      1.96 o 
  -5  13  13        0.00       -0.06      1.61 o 
  -4  13  13       15.05       11.53      1.75 o 
  -3  13  13        6.88        4.17      1.54 o 
  -2  13  13       28.50       25.89      2.03 o 
  -1  13  13       57.00       59.16      2.62 o 
   0  13  13        2.63        3.01      1.52 o 
   1  13  13        0.44        1.28      1.79 o 
   2  13  13        1.29       -0.57      1.43 o 
  -3  14  13       31.91       40.30      2.67 o 
  -2  14  13       15.08       10.06      1.81 o 
  -1  14  13       60.72       69.23      2.94 o 
   0  14  13        0.76        1.13      1.57 o 
 -11   0  14       21.42       17.66      2.98 o 
 -10   0  14       30.87       35.32      3.57 o 
  -9   0  14       49.93       48.02      3.77 o 
  -8   0  14      236.03      233.29      7.24 o 
  -7   0  14     8848.07     8561.14    216.60 o 
  -6   0  14      198.96      189.95      3.42 o 
  -5   0  14      271.19      250.80      3.78 o 
  -4   0  14      140.54      134.05      2.51 o 
  -3   0  14        4.35        8.10      0.98 o 
  -2   0  14       65.13       99.37      1.68 o 
  -1   0  14     1779.17     1900.36     40.28 o 
   0   0  14     1159.18     1245.54     12.49 o 
   1   0  14     2319.92     2413.32     23.08 o 
   2   0  14       84.22       83.71      1.79 o 
   3   0  14      119.04      113.60      2.03 o 
   4   0  14       19.52       17.66      1.45 o 
   5   0  14       98.62       89.00      2.86 o 
   6   0  14        1.29       -0.50      1.50 o 
   7   0  14       64.62       55.76      3.37 o 
   8   0  14        0.37        2.18      2.18 o 
 -11   1  14       76.69       80.71      3.15 o 
 -10   1  14       64.62       59.09      2.87 o 
  -9   1  14       80.75       81.75      2.29 o 
  -8   1  14      390.81      399.26      3.81 o 
  -7   1  14       76.19       80.28      3.12 o 
  -6   1  14       34.05       29.96      2.10 o 
  -5   1  14        0.27        0.76      0.56 o 
  -4   1  14      348.23      329.85      3.10 o 
  -3   1  14       59.13       76.06      1.31 o 
  -2   1  14     1149.52     1089.78      6.55 o 
  -1   1  14      750.64      780.64      5.38 o 
   0   1  14     1784.88     1923.16     12.14 o 
   1   1  14        0.93        2.18      0.56 o 
   2   1  14        7.82        9.92      0.65 o 
   3   1  14       66.09       68.08      2.16 o 
   4   1  14       24.61       25.32      1.20 o 
   5   1  14        3.78        3.17      1.10 o 
   6   1  14      334.23      348.56      4.01 o 
   7   1  14      178.52      155.31      3.42 o 
   8   1  14        8.70        9.34      1.68 o 
 -11   2  14        3.56        2.78      1.68 o 
 -10   2  14       92.57       94.23      3.30 o 
  -9   2  14       22.75       26.42      1.71 o 
  -8   2  14       30.41       27.74      1.71 o 
  -7   2  14      442.13      428.98      3.54 o 
  -6   2  14     3864.76     3722.02     23.06 o 
  -5   2  14       10.76       11.92      0.83 o 
  -4   2  14      143.73      136.05      1.78 o 
  -3   2  14      320.11      318.46      3.00 o 
  -2   2  14      130.15      141.06      1.44 o 
  -1   2  14      708.83      771.03      4.84 o 
   0   2  14        5.59        1.14      0.66 o 
   1   2  14      249.12      270.55      2.20 o 
   2   2  14      711.78      736.86      4.55 o 
   3   2  14       26.97       36.84      1.32 o 
   4   2  14      539.36      543.99      4.76 o 
   5   2  14      888.96      830.42     10.00 o 
   6   2  14       11.36       11.79      1.25 o 
   7   2  14       23.39       19.76      1.67 o 
   8   2  14        2.18        1.61      1.52 o 
 -11   3  14        1.55        0.09      1.75 o 
 -10   3  14       83.08       96.80      3.36 o 
  -9   3  14      364.22      340.74      4.26 o 
  -8   3  14       50.27       51.20      2.09 o 
  -7   3  14      247.24      244.16      2.46 o 
  -6   3  14      113.77      106.45      1.57 o 
  -5   3  14      247.08      236.83      4.35 o 
  -4   3  14      212.67      202.50      2.30 o 
  -3   3  14      593.82      631.48      4.98 o 
  -2   3  14     1207.95     1286.00      9.15 o 
  -1   3  14      430.27      428.53      3.01 o 
   0   3  14      395.44      400.71      3.69 o 
   1   3  14       14.90       10.79      0.59 o 
   2   3  14        2.41        1.72      0.92 o 
   3   3  14       13.71       13.95      1.06 o 
   4   3  14      268.00      277.48      3.92 o 
   5   3  14      385.13      372.70      3.76 o 
   6   3  14       26.28       20.24      1.67 o 
   7   3  14       64.23       53.35      2.43 o 
   8   3  14        4.18        1.53      1.52 o 
 -11   4  14        0.60        3.29      1.89 o 
 -10   4  14      120.67      125.90      7.14 o 
  -9   4  14       85.92       94.24      2.61 o 
  -8   4  14      333.67      361.15      4.42 o 
  -7   4  14      446.54      401.85      4.01 o 
  -6   4  14      127.46      146.33      1.91 o 
  -5   4  14      173.09      145.19      1.96 o 
  -4   4  14      779.04      811.29      7.20 o 
  -3   4  14      173.83      173.91      2.10 o 
  -2   4  14     1694.29     1835.15     13.27 o 
  -1   4  14        4.29        2.70      1.05 o 
   0   4  14       65.83       54.41      1.14 o 
   1   4  14       25.73       27.47      1.13 o 
   2   4  14      403.65      414.25      3.39 o 
   3   4  14       28.37       25.04      1.13 o 
   4   4  14       95.37       85.53      1.76 o 
   5   4  14       47.44       68.97      2.29 o 
   6   4  14        0.70        1.32      1.28 o 
   7   4  14        0.02       -2.78      2.78 o 
   8   4  14       26.81       28.21      2.25 o 
 -11   5  14      126.60      141.12      4.17 o 
 -10   5  14        3.45        2.23      1.32 o 
  -9   5  14       15.88       13.29      1.39 o 
  -8   5  14        1.48        0.84      1.21 o 
  -7   5  14        3.81        2.36      1.01 o 
  -6   5  14       70.66       88.85      1.67 o 
  -5   5  14        2.60        0.08      0.76 o 
  -4   5  14      347.96      367.36      3.01 o 
  -3   5  14      307.01      345.01      2.87 o 
  -2   5  14      380.08      372.54      3.06 o 
  -1   5  14       38.70       40.11      1.11 o 
   0   5  14      336.47      340.52      3.11 o 
   1   5  14      265.33      253.48      2.43 o 
   2   5  14      119.15      107.75      1.60 o 
   3   5  14       50.09       42.81      1.39 o 
   4   5  14      274.23      252.59      3.78 o 
   5   5  14      100.54       84.80      1.84 o 
   6   5  14       50.29       56.82      2.28 o 
   7   5  14        0.06       -0.46      1.28 o 
   8   5  14       74.06       75.21      4.76 o 
 -10   6  14       13.57       13.51      1.53 o 
  -9   6  14        3.02        5.67      1.35 o 
  -8   6  14       40.24       27.54      1.71 o 
  -7   6  14       25.57       15.61      1.18 o 
  -6   6  14      109.84      129.23      2.96 o 
  -5   6  14      438.42      417.93      3.35 o 
  -4   6  14       42.67       43.61      2.34 o 
  -3   6  14       29.53       30.90      1.30 o 
  -2   6  14      657.40      626.32      4.60 o 
  -1   6  14     1287.60     1344.49      8.79 o 
   0   6  14      451.98      440.06      3.40 o 
   1   6  14       30.31       26.43      1.04 o 
   2   6  14       11.20        8.75      1.07 o 
   3   6  14       30.95       34.28      1.49 o 
   4   6  14        6.00        7.76      0.93 o 
   5   6  14       20.09       18.16      1.29 o 
   6   6  14       20.42       20.05      1.47 o 
   7   6  14        3.15        1.19      2.58 o 
 -10   7  14       28.26       28.42      1.89 o 
  -9   7  14       15.96       10.95      1.47 o 
  -8   7  14        5.80        2.59      1.23 o 
  -7   7  14        1.72       -0.08      1.13 o 
  -6   7  14        3.14        6.06      1.21 o 
  -5   7  14       26.67       23.67      1.48 o 
  -4   7  14        4.32        8.93      1.37 o 
  -3   7  14      104.62       90.88      1.54 o 
  -2   7  14      900.44      895.04      6.21 o 
  -1   7  14      185.53      175.72      1.97 o 
   0   7  14        9.04        6.07      1.09 o 
   1   7  14      127.73      120.99      2.01 o 
   2   7  14      205.36      202.55      2.33 o 
   3   7  14        4.43       -0.15      1.79 o 
   4   7  14      184.68      219.03      3.00 o 
   5   7  14       23.05       18.28      2.06 o 
   6   7  14       41.55       38.39      1.85 o 
   7   7  14        9.07        3.77      2.58 o 
  -9   8  14        1.46        0.08      1.39 o 
  -8   8  14       23.82       22.01      1.51 o 
  -7   8  14        0.59       -0.40      1.05 o 
  -6   8  14      299.77      306.27      5.96 o 
  -5   8  14      209.28      190.78      2.97 o 
  -4   8  14        0.01       -0.25      0.69 o 
  -3   8  14       77.05       79.29      1.46 o 
  -2   8  14     1182.19     1217.52      8.21 o 
  -1   8  14      746.07      786.83      6.47 o 
   0   8  14       80.06       81.63      1.79 o 
   1   8  14      108.19      106.98      2.20 o 
   2   8  14      111.38      110.40      3.15 o 
   3   8  14       13.31        9.67      1.12 o 
   4   8  14       85.28      100.76      2.66 o 
   5   8  14      108.59      125.59      2.45 o 
   6   8  14        7.94        5.26      1.82 o 
  -9   9  14        2.89        2.49      1.43 o 
  -8   9  14        4.17        4.26      1.37 o 
  -7   9  14        3.38        1.54      1.16 o 
  -6   9  14        3.05        2.10      1.18 o 
  -5   9  14        7.49        5.24      1.75 o 
  -4   9  14       11.41        5.53      1.15 o 
  -3   9  14      594.79      575.31      6.04 o 
  -2   9  14       85.25       80.76      1.79 o 
  -1   9  14        0.02       -0.89      1.05 o 
   0   9  14        4.96        6.55      1.05 o 
   1   9  14      258.32      277.90      3.55 o 
   2   9  14       10.07        6.87      1.11 o 
   3   9  14      133.42      142.45      2.62 o 
   4   9  14      237.81      228.83      2.71 o 
   5   9  14       44.55       44.95      2.87 o 
   6   9  14       94.58       90.72      3.44 o 
  -8  10  14       72.17       60.96      2.43 o 
  -7  10  14        0.14        0.68      1.25 o 
  -6  10  14       77.99       75.31      2.25 o 
  -5  10  14        2.19        0.26      1.13 o 
  -4  10  14      198.30      203.27      3.09 o 
  -3  10  14       25.49       33.20      2.17 o 
  -2  10  14      121.79      130.49      1.90 o 
  -1  10  14     1415.67     1437.93     12.14 o 
   0  10  14      132.00      132.46      2.50 o 
   1  10  14       36.20       40.74      1.75 o 
   2  10  14       44.59       43.95      1.86 o 
   3  10  14      154.86      176.18      2.88 o 
   4  10  14        2.75        4.55      1.09 o 
   5  10  14      140.17      161.99      4.14 o 
  -7  11  14       88.06      107.71      2.77 o 
  -6  11  14       23.15       38.60      2.51 o 
  -5  11  14       85.06       76.87      2.87 o 
  -4  11  14       14.16       15.36      1.61 o 
  -3  11  14        4.62        5.66      1.40 o 
  -2  11  14       12.19        7.37      1.47 o 
  -1  11  14        5.13        3.82      1.38 o 
   0  11  14      113.44      116.52      2.77 o 
   1  11  14        0.94        1.59      1.17 o 
   2  11  14       84.18       83.29      3.20 o 
   3  11  14      196.03      188.24      3.09 o 
   4  11  14        7.14        3.47      1.82 o 
  -6  12  14       47.27       44.55      4.66 o 
  -5  12  14       79.43       72.00      2.80 o 
  -4  12  14        0.12        1.09      1.54 o 
  -3  12  14        1.11        1.74      1.47 o 
  -2  12  14       25.21       16.80      1.75 o 
  -1  12  14       23.89       22.11      2.38 o 
   0  12  14       27.69       31.17      2.29 o 
   1  12  14        1.63        1.62      1.59 o 
   2  12  14        3.04        2.19      1.40 o 
   3  12  14      323.68      329.74      6.47 o 
  -5  13  14      183.38      199.41      4.28 o 
  -4  13  14        7.98        8.22      1.75 o 
  -3  13  14       16.81       15.14      2.58 o 
  -2  13  14       12.70        8.45      1.67 o 
  -1  13  14       11.33       15.60      1.72 o 
   0  13  14        7.20        6.07      1.52 o 
   1  13  14      129.03      160.54      5.66 o 
   2  13  14        0.33       -1.04      1.47 o 
  -2  14  14       55.60       66.73      2.94 o 
  -1  14  14       40.11       46.25      2.71 o 
 -11   1  15       18.94       18.68      2.28 o 
 -10   1  15       46.51       51.33      2.87 o 
  -9   1  15       24.51       26.37      1.67 o 
  -8   1  15      232.75      221.44      2.73 o 
  -7   1  15       30.53       19.20      1.52 o 
  -6   1  15      794.52      794.74      5.64 o 
  -5   1  15      617.35      630.38      4.63 o 
  -4   1  15       79.32       73.35      1.47 o 
  -3   1  15     1884.57     2071.95     13.10 o 
  -2   1  15     1098.44     1236.33      7.39 o 
  -1   1  15      143.51      180.01      1.88 o 
   0   1  15     1946.95     1995.71     12.64 o 
   1   1  15      399.14      433.76      3.39 o 
   2   1  15      383.85      396.07      3.19 o 
   3   1  15       42.61       35.28      1.29 o 
   4   1  15      182.13      156.64      2.05 o 
   5   1  15      180.21      164.02      2.61 o 
   6   1  15        4.12        1.59      1.40 o 
   7   1  15       29.01       33.43      2.37 o 
   8   1  15        1.46        2.06      1.47 o 
 -11   2  15       42.33       41.81      2.87 o 
 -10   2  15       93.13       95.88      3.47 o 
  -9   2  15       38.03       40.25      2.01 o 
  -8   2  15       30.17       23.36      1.44 o 
  -7   2  15      217.03      205.28      2.18 o 
  -6   2  15      129.98      126.03      1.91 o 
  -5   2  15       23.32       19.83      1.58 o 
  -4   2  15       37.86       38.78      1.24 o 
  -3   2  15       43.38       50.46      1.28 o 
  -2   2  15      190.14      246.21      2.04 o 
  -1   2  15      434.01      449.87      3.15 o 
   0   2  15      935.65      959.49      6.51 o 
   1   2  15      944.56      969.63      6.58 o 
   2   2  15        3.26        1.88      0.61 o 
   3   2  15        6.21        4.35      0.80 o 
   4   2  15      454.18      464.19      4.33 o 
   5   2  15      123.19      119.35      2.34 o 
   6   2  15        4.05        2.30      1.59 o 
   7   2  15        6.53        2.49      3.18 o 
   8   2  15        1.01        0.69      1.52 o 
 -11   3  15      123.98      134.10      3.84 o 
 -10   3  15      302.42      308.65      5.39 o 
  -9   3  15      413.78      393.79      4.72 o 
  -8   3  15      440.78      421.43      4.84 o 
  -7   3  15     1027.82      995.28      6.96 o 
  -6   3  15     1333.23     1284.38      8.63 o 
  -5   3  15       40.76       34.79      2.35 o 
  -4   3  15        0.12       -0.64      0.64 o 
  -3   3  15      215.63      238.95      2.50 o 
  -2   3  15      633.59      657.48      5.18 o 
  -1   3  15       33.89       39.97      0.99 o 
   0   3  15      313.33      326.27      2.77 o 
   1   3  15      477.17      457.58      3.54 o 
   2   3  15      341.07      325.38      3.50 o 
   3   3  15      337.71      333.79      3.39 o 
   4   3  15        0.01       -0.52      0.86 o 
   5   3  15     1223.08     1209.24      9.77 o 
   6   3  15      132.60      142.39      3.19 o 
   7   3  15        5.47       -0.23      1.43 o 
   8   3  15       15.81       12.13      2.98 o 
 -11   4  15       94.75      115.90      3.65 o 
 -10   4  15      158.02      148.84      3.84 o 
  -9   4  15        6.54        6.73      1.32 o 
  -8   4  15        0.05        2.03      1.21 o 
  -7   4  15      361.59      334.56      3.59 o 
  -6   4  15      530.83      510.99      4.07 o 
  -5   4  15      369.23      376.84      3.53 o 
  -4   4  15      321.77      300.66      3.01 o 
  -3   4  15      152.47      148.31      1.98 o 
  -2   4  15       57.63       57.86      1.60 o 
  -1   4  15       91.42      102.41      1.63 o 
   0   4  15     1369.70     1382.30      8.18 o 
   1   4  15      448.70      439.71      3.37 o 
   2   4  15      247.39      242.26      2.41 o 
   3   4  15        9.25        7.85      0.89 o 
   4   4  15      152.63      150.96      2.24 o 
   5   4  15      849.97      824.64     10.06 o 
   6   4  15      238.66      224.28      3.95 o 
   7   4  15      100.72       82.80      4.17 o 
   8   4  15       61.98       67.62      4.07 o 
 -10   5  15       35.66       29.13      1.91 o 
  -9   5  15      203.17      198.13      3.31 o 
  -8   5  15       86.47       85.23      2.39 o 
  -7   5  15       68.66       66.02      1.84 o 
  -6   5  15      772.37      754.93      6.05 o 
  -5   5  15        0.61       -0.78      0.78 o 
  -4   5  15        3.64        3.49      0.81 o 
  -3   5  15       63.58       46.41      1.36 o 
  -2   5  15      337.99      321.98      3.12 o 
  -1   5  15      151.99      158.89      2.29 o 
   0   5  15       39.37       45.48      1.13 o 
   1   5  15      869.04      850.19      6.02 o 
   2   5  15       46.92       46.42      1.29 o 
   3   5  15        6.89        1.96      0.86 o 
   4   5  15        0.00        0.66      0.89 o 
   5   5  15       44.45       56.33      2.06 o 
   6   5  15       72.26       74.22      2.57 o 
   7   5  15        9.81        8.05      1.57 o 
 -10   6  15      127.27      124.49      2.91 o 
  -9   6  15        1.40       -0.42      1.21 o 
  -8   6  15       34.93       24.31      1.56 o 
  -7   6  15      672.68      626.30      9.57 o 
  -6   6  15        9.06        4.17      1.16 o 
  -5   6  15      151.21      116.65      1.91 o 
  -4   6  15      902.42      930.54      6.60 o 
  -3   6  15      173.69      183.77      1.85 o 
  -2   6  15        0.23       -0.83      1.27 o 
  -1   6  15      609.86      577.92      4.32 o 
   0   6  15        6.96        5.58      0.50 o 
   1   6  15       35.63       27.26      1.17 o 
   2   6  15       62.32       64.74      2.86 o 
   3   6  15      102.36      104.31      2.91 o 
   4   6  15        8.31        5.57      1.29 o 
   5   6  15       53.46       43.83      2.38 o 
   6   6  15       59.94       55.70      2.42 o 
   7   6  15        9.19        3.18      2.38 o 
 -10   7  15       13.57       12.85      1.56 o 
  -9   7  15        0.06       -1.28      1.28 o 
  -8   7  15       97.77      106.92      2.58 o 
  -7   7  15       63.36       55.76      2.09 o 
  -6   7  15      782.79      740.60      7.22 o 
  -5   7  15      332.13      348.17      4.16 o 
  -4   7  15      262.23      265.85      3.18 o 
  -3   7  15      352.44      306.57      2.78 o 
  -2   7  15      639.58      613.46      4.95 o 
  -1   7  15      142.18      127.97      1.73 o 
   0   7  15       11.52        8.29      0.98 o 
   1   7  15     1369.05     1405.05     10.70 o 
   2   7  15       71.98       69.26      2.69 o 
   3   7  15       32.58       25.56      2.98 o 
   4   7  15       75.98       78.91      1.97 o 
   5   7  15        5.10        2.51      1.05 o 
   6   7  15      122.78      118.67      5.16 o 
   7   7  15        1.84        2.58      2.78 o 
  -9   8  15        0.07       -1.30      1.30 o 
  -8   8  15        5.01        5.71      1.25 o 
  -7   8  15        7.80        3.95      1.21 o 
  -6   8  15        0.38       -0.26      1.13 o 
  -5   8  15       41.81       34.53      1.79 o 
  -4   8  15        1.60        0.65      0.83 o 
  -3   8  15      133.37      120.60      1.73 o 
  -2   8  15      643.16      679.11      5.03 o 
  -1   8  15      314.21      294.70      3.20 o 
   0   8  15       52.86       49.01      2.03 o 
   1   8  15       18.12       15.69      3.14 o 
   2   8  15       33.27       35.42      1.78 o 
   3   8  15       29.19       24.10      1.20 o 
   4   8  15       28.60       31.87      3.49 o 
   5   8  15      213.65      206.75      3.17 o 
   6   8  15        0.73        0.00      2.58 o 
  -9   9  15       30.08       28.36      1.80 o 
  -8   9  15        0.06       -0.85      1.23 o 
  -7   9  15        9.07       11.54      1.39 o 
  -6   9  15       25.61       29.89      1.83 o 
  -5   9  15        0.17       -0.36      1.10 o 
  -4   9  15      337.00      302.10      8.67 o 
  -3   9  15      298.72      283.73      4.41 o 
  -2   9  15      371.47      338.28      3.95 o 
  -1   9  15       42.06       39.35      3.15 o 
   0   9  15        0.11        1.29      1.08 o 
   1   9  15      682.31      655.90      6.43 o 
   2   9  15       75.23       78.35      2.16 o 
   3   9  15      195.30      185.15      2.98 o 
   4   9  15        1.16        2.34      0.91 o 
   5   9  15       48.15       54.64      3.01 o 
   6   9  15        1.91       -0.60      2.78 o 
  -8  10  15       15.79       13.28      1.57 o 
  -7  10  15      120.89      103.91      2.55 o 
  -6  10  15      163.46      181.49      3.16 o 
  -5  10  15       37.29       40.89      1.91 o 
  -4  10  15        6.50       10.26      1.54 o 
  -3  10  15      118.97      119.16      2.94 o 
  -2  10  15       17.69       13.91      2.58 o 
  -1  10  15       81.37       87.97      2.17 o 
   0  10  15        2.24        1.49      1.13 o 
   1  10  15        8.82       10.27      1.20 o 
   2  10  15       19.05       17.98      1.37 o 
   3  10  15      112.25      110.89      2.94 o 
   4  10  15      103.59      110.82      4.07 o 
   5  10  15        0.16       -0.88      1.89 o 
  -7  11  15      102.95      120.42      3.36 o 
  -6  11  15        1.70        2.17      1.47 o 
  -5  11  15       85.57       98.08      3.01 o 
  -4  11  15       69.62       78.30      3.08 o 
  -3  11  15      187.03      191.02      3.87 o 
  -2  11  15       40.72       31.47      2.23 o 
  -1  11  15       36.46       36.03      2.78 o 
   0  11  15      186.59      177.11      2.95 o 
   1  11  15       55.27       55.59      3.05 o 
   2  11  15      100.51      103.02      2.45 o 
   3  11  15       86.43       91.46      2.38 o 
   4  11  15        8.87        6.69      1.89 o 
  -6  12  15       20.05       17.12      2.08 o 
  -5  12  15       56.13       78.92      2.94 o 
  -4  12  15       44.18       50.42      2.59 o 
  -3  12  15       74.48       79.68      2.87 o 
  -2  12  15       52.38       56.00      2.59 o 
  -1  12  15       43.17       46.60      2.37 o 
   0  12  15        7.48        2.58      1.43 o 
   1  12  15       51.85       49.51      2.62 o 
   2  12  15        0.02       -0.81      1.23 o 
   3  12  15        4.82        3.90      1.98 o 
  -4  13  15       82.93       86.45      3.09 o 
  -3  13  15       38.12       38.44      4.07 o 
  -2  13  15       72.70       83.41      2.99 o 
  -1  13  15       56.71       66.25      2.76 o 
   0  13  15       14.60       13.21      2.58 o 
   1  13  15       76.60       76.04      2.96 o 
 -11   0  16        2.60        5.16      2.58 o 
 -10   0  16       49.85       54.18      3.97 o 
  -9   0  16      622.61      594.74     11.11 o 
  -8   0  16        5.11        6.07      1.38 o 
  -7   0  16       61.82       55.58      3.37 o 
  -6   0  16     1540.53     1470.48     21.33 o 
  -5   0  16      623.01      623.65      7.74 o 
  -4   0  16      290.05      291.98      4.14 o 
  -3   0  16      443.10      419.80      5.26 o 
  -2   0  16      265.75      297.86      3.36 o 
  -1   0  16     2868.21     2888.85     27.64 o 
   0   0  16     1449.22     1631.10     16.21 o 
   1   0  16     2069.33     2061.72     28.08 o 
   2   0  16     1361.20     1412.16     12.25 o 
   3   0  16       77.47       67.41      1.79 o 
   4   0  16      717.34      587.79      7.77 o 
   5   0  16      791.55      742.71      9.54 o 
   6   0  16       11.68       11.31      2.18 o 
   7   0  16        0.45       -0.20      2.18 o 
   8   0  16       20.15       18.85      2.78 o 
 -11   1  16        3.01        2.98      1.68 o 
 -10   1  16        5.22        3.31      1.75 o 
  -9   1  16       83.11       84.15      2.27 o 
  -8   1  16      202.43      209.75      2.61 o 
  -7   1  16        8.59        8.22      1.01 o 
  -6   1  16     2514.91     2455.09     16.99 o 
  -5   1  16     5292.04     4981.82     30.91 o 
  -4   1  16      142.93      136.85      1.95 o 
  -3   1  16      143.46      161.91      1.74 o 
  -2   1  16        2.55        5.82      3.77 o 
  -1   1  16       96.43      106.90      1.51 o 
   0   1  16      800.23      812.08      5.68 o 
   1   1  16      155.06      163.78      1.87 o 
   2   1  16       27.21       32.59      1.53 o 
   3   1  16        0.85       -0.26      0.76 o 
   4   1  16       23.31       24.00      1.26 o 
   5   1  16      196.49      190.89      2.86 o 
   6   1  16        4.60        2.09      1.38 o 
   7   1  16       12.30       10.09      1.79 o 
   8   1  16       13.39       10.86      1.82 o 
 -11   2  16        0.34       -1.08      1.75 o 
 -10   2  16       97.52      116.08      4.37 o 
  -9   2  16        0.00        0.41      1.20 o 
  -8   2  16      171.83      173.51      2.41 o 
  -7   2  16        3.33        2.02      0.92 o 
  -6   2  16      413.24      401.24      4.94 o 
  -5   2  16      499.94      492.47      4.34 o 
  -4   2  16        3.76        3.32      0.76 o 
  -3   2  16      310.26      261.11      2.70 o 
  -2   2  16     3184.72     3222.69     18.18 o 
  -1   2  16     1579.23     1694.46      9.91 o 
   0   2  16       36.29       36.34      1.26 o 
   1   2  16      626.26      642.53      4.69 o 
   2   2  16      190.28      185.98      1.97 o 
   3   2  16        6.04        8.50      0.95 o 
   4   2  16     1390.13     1327.34     10.20 o 
   5   2  16       92.49       81.14      2.06 o 
   6   2  16       64.01       64.68      4.66 o 
   7   2  16       97.90       88.82      5.46 o 
   8   2  16        0.04       -1.89      1.89 o 
 -11   3  16       15.36       15.41      2.09 o 
 -10   3  16      275.73      300.31      5.39 o 
  -9   3  16       25.60       22.97      1.51 o 
  -8   3  16        0.57        0.84      1.46 o 
  -7   3  16       98.28       87.33      1.63 o 
  -6   3  16     1055.58      982.53      6.88 o 
  -5   3  16      337.79      366.40      3.51 o 
  -4   3  16       66.31       51.21      2.66 o 
  -3   3  16     1024.03      959.46      7.22 o 
  -2   3  16      117.37      121.20      1.61 o 
  -1   3  16      558.13      585.97      3.96 o 
   0   3  16      811.97      811.35      5.70 o 
   1   3  16      388.85      386.98      3.32 o 
   2   3  16       73.81       67.01      1.61 o 
   3   3  16        5.96        9.21      0.91 o 
   4   3  16        0.65        1.41      0.95 o 
   5   3  16       16.33       14.40      2.88 o 
   6   3  16      357.17      321.31      4.94 o 
   7   3  16       94.67       84.18      2.85 o 
 -11   4  16       42.41       49.31      2.95 o 
 -10   4  16        8.36        8.78      1.81 o 
  -9   4  16       20.90       14.39      1.57 o 
  -8   4  16       11.90       12.52      1.37 o 
  -7   4  16      147.45      148.15      2.40 o 
  -6   4  16      406.65      396.21      3.80 o 
  -5   4  16       12.61        7.14      0.86 o 
  -4   4  16      269.15      276.22      2.92 o 
  -3   4  16        5.40        6.30      0.84 o 
  -2   4  16      554.11      566.13      4.71 o 
  -1   4  16      103.65      101.20      1.50 o 
   0   4  16      440.57      430.75      3.11 o 
   1   4  16      201.24      190.47      2.05 o 
   2   4  16      143.18      136.05      2.04 o 
   3   4  16      117.00       97.34      1.85 o 
   4   4  16        1.60        3.18      0.92 o 
   5   4  16      374.06      346.73      4.31 o 
   6   4  16        6.79        3.46      1.49 o 
   7   4  16       78.34       65.62      2.66 o 
 -10   5  16       59.82       56.69      2.30 o 
  -9   5  16      112.30       96.98      2.52 o 
  -8   5  16      160.25      151.71      2.92 o 
  -7   5  16       95.86       79.79      1.92 o 
  -6   5  16      106.90       72.94      1.70 o 
  -5   5  16     1519.83     1483.50     10.76 o 
  -4   5  16       10.64        6.55      0.88 o 
  -3   5  16       99.80      103.53      1.54 o 
  -2   5  16     1247.98     1205.65      8.80 o 
  -1   5  16      121.00      129.46      2.29 o 
   0   5  16      248.82      278.53      2.47 o 
   1   5  16      191.05      202.61      2.95 o 
   2   5  16       44.43       35.05      1.42 o 
   3   5  16      111.19      126.78      2.41 o 
   4   5  16       57.21       61.90      1.73 o 
   5   5  16        9.99        6.56      1.13 o 
   6   5  16       16.09       10.64      1.57 o 
   7   5  16        2.57        3.15      1.49 o 
 -10   6  16       45.24       47.78      2.30 o 
  -9   6  16       62.47       61.17      2.35 o 
  -8   6  16      103.75      111.27      3.99 o 
  -7   6  16       77.20       68.39      2.23 o 
  -6   6  16       22.64       20.83      1.39 o 
  -5   6  16        2.98        5.01      0.90 o 
  -4   6  16        7.70        3.77      0.92 o 
  -3   6  16        2.66       -0.63      0.63 o 
  -2   6  16     1063.14     1042.90      8.76 o 
  -1   6  16     1597.38     1571.93     10.27 o 
   0   6  16      374.57      371.56      4.09 o 
   1   6  16      379.70      385.47      3.60 o 
   2   6  16      460.68      468.20      4.94 o 
   3   6  16       97.47      103.15      2.03 o 
   4   6  16       42.67       36.37      1.53 o 
   5   6  16        1.84        2.05      1.13 o 
   6   6  16       86.34       79.24      2.57 o 
   7   6  16        6.62        4.76      2.78 o 
 -10   7  16      121.93      143.44      3.15 o 
  -9   7  16        0.84       -1.32      1.32 o 
  -8   7  16        1.32        0.48      1.21 o 
  -7   7  16       46.65       49.03      1.97 o 
  -6   7  16      143.59      143.64      3.89 o 
  -5   7  16        0.99        2.32      1.15 o 
  -4   7  16      175.20      153.48      2.20 o 
  -3   7  16       79.79       73.20      2.35 o 
  -2   7  16        5.47        6.69      0.82 o 
  -1   7  16      666.95      678.87      4.99 o 
   0   7  16      535.43      520.50      4.77 o 
   1   7  16      596.80      601.70      5.98 o 
   2   7  16      168.04      166.12      2.27 o 
   3   7  16        5.69        2.70      1.20 o 
   4   7  16       65.83       68.27      2.67 o 
   5   7  16       65.67       63.43      2.04 o 
   6   7  16       28.55       27.78      3.37 o 
  -9   8  16       18.24       21.80      1.83 o 
  -8   8  16        4.36        2.83      1.32 o 
  -7   8  16        9.31       10.07      1.33 o 
  -6   8  16        9.79        7.93      1.45 o 
  -5   8  16      106.83      102.06      2.37 o 
  -4   8  16      153.52      156.37      3.06 o 
  -3   8  16       42.68       36.32      1.46 o 
  -2   8  16       20.46       16.10      1.04 o 
  -1   8  16      404.41      368.48      3.72 o 
   0   8  16      354.25      331.02      3.55 o 
   1   8  16       17.01       11.72      1.20 o 
   2   8  16      317.79      303.03      3.82 o 
   3   8  16       27.01       30.40      1.43 o 
   4   8  16       44.88       38.19      1.89 o 
   5   8  16       62.99       61.38      2.17 o 
   6   8  16        0.03        0.00      2.58 o 
  -8   9  16       47.02       40.69      2.18 o 
  -7   9  16       76.91       80.78      2.43 o 
  -6   9  16        6.49        6.23      1.30 o 
  -5   9  16       91.73       86.25      2.21 o 
  -4   9  16      200.91      192.65      3.12 o 
  -3   9  16        8.07       10.22      1.13 o 
  -2   9  16       37.41       40.64      2.49 o 
  -1   9  16       16.71       16.72      1.50 o 
   0   9  16       90.41       98.03      2.19 o 
   1   9  16       82.25       76.11      2.06 o 
   2   9  16       25.42       25.48      1.53 o 
   3   9  16        8.15        6.79      1.25 o 
   4   9  16        7.62        3.46      0.98 o 
   5   9  16      109.90      118.81      4.86 o 
  -8  10  16        0.19       -0.56      1.37 o 
  -7  10  16       11.64       12.74      1.52 o 
  -6  10  16       51.74       54.78      2.16 o 
  -5  10  16       28.91       21.79      1.75 o 
  -4  10  16        0.53        1.29      1.40 o 
  -3  10  16      303.10      310.23      4.98 o 
  -2  10  16      459.87      444.21      6.09 o 
  -1  10  16      408.77      398.64      4.56 o 
   0  10  16       17.58       17.03      1.28 o 
   1  10  16      141.07      146.95      2.74 o 
   2  10  16        3.64        3.18      1.16 o 
   3  10  16       39.29       41.82      1.95 o 
   4  10  16        0.16        0.17      1.75 o 
  -7  11  16        1.99        6.66      1.75 o 
  -6  11  16       25.97       27.51      2.23 o 
  -5  11  16      163.54      180.50      3.86 o 
  -4  11  16      138.87      159.75      3.65 o 
  -3  11  16        2.18        1.39      1.47 o 
  -2  11  16        7.12        5.48      1.47 o 
  -1  11  16       37.92       37.52      2.37 o 
   0  11  16        0.89        2.24      1.17 o 
   1  11  16       37.08       42.89      2.00 o 
   2  11  16       33.89       34.78      2.14 o 
   3  11  16        2.75        2.36      1.28 o 
  -6  12  16       39.99       48.79      2.87 o 
  -5  12  16        3.91        8.24      1.68 o 
  -4  12  16       37.71       38.93      2.53 o 
  -3  12  16       50.64       49.98      2.59 o 
  -2  12  16       31.54       23.09      1.89 o 
  -1  12  16      186.10      194.91      3.90 o 
   0  12  16       15.78       14.72      1.72 o 
   1  12  16      111.02      110.50      3.10 o 
   2  12  16      180.38      196.87      3.27 o 
  -4  13  16       36.23       36.96      2.67 o 
  -3  13  16        2.75        0.40      1.68 o 
  -2  13  16        2.61        0.93      1.61 o 
  -1  13  16      226.46      244.23      4.61 o 
   0  13  16      110.28      131.87      3.53 o 
 -11   1  17       80.03       84.25      3.37 o 
 -10   1  17      121.38      113.41      3.51 o 
  -9   1  17        7.38        7.92      1.28 o 
  -8   1  17      527.84      505.45      4.60 o 
  -7   1  17      187.03      157.31      2.34 o 
  -6   1  17      634.28      611.10      5.23 o 
  -5   1  17     1552.05     1602.99     11.56 o 
  -4   1  17        2.61        4.05      0.86 o 
  -3   1  17        5.65        4.16      0.64 o 
  -2   1  17      414.81      421.03      2.84 o 
  -1   1  17      141.47      139.80      1.76 o 
   0   1  17       75.65       95.85      1.61 o 
   1   1  17     1085.31     1071.50      7.31 o 
   2   1  17      256.12      271.09      2.58 o 
   3   1  17      301.32      295.77      3.19 o 
   4   1  17       28.67       25.86      1.53 o 
   5   1  17        0.48        2.81      1.10 o 
   6   1  17       82.91       80.04      2.81 o 
   7   1  17        3.79        1.09      1.54 o 
 -11   2  17        5.87        5.28      1.89 o 
 -10   2  17        4.55        4.07      1.89 o 
  -9   2  17      107.01       90.13      2.40 o 
  -8   2  17      363.05      352.50      5.30 o 
  -7   2  17      422.56      416.16      4.03 o 
  -6   2  17      287.67      272.46      2.63 o 
  -5   2  17       28.59       19.58      2.12 o 
  -4   2  17      397.05      374.64      3.54 o 
  -3   2  17      438.63      424.59      3.40 o 
  -2   2  17      232.10      210.98      2.09 o 
  -1   2  17      169.78      183.95      2.78 o 
   0   2  17      460.72      438.58      3.55 o 
   1   2  17      171.62      170.29      1.98 o 
   2   2  17       17.03       16.58      0.88 o 
   3   2  17      375.28      342.19      3.97 o 
   4   2  17       57.91       53.93      1.79 o 
   5   2  17       11.16       10.22      1.36 o 
   6   2  17       19.12       14.52      1.67 o 
   7   2  17       14.01       11.88      1.75 o 
 -11   3  17       34.50       48.12      2.99 o 
 -10   3  17        1.71        5.85      1.89 o 
  -9   3  17        0.15       -1.18      1.22 o 
  -8   3  17      163.84      150.52      2.81 o 
  -7   3  17        0.70       -0.86      0.86 o 
  -6   3  17       66.95       70.88      1.47 o 
  -5   3  17      100.09       82.03      2.18 o 
  -4   3  17       68.30       59.97      3.41 o 
  -3   3  17      143.13      111.92      1.83 o 
  -2   3  17       12.44       13.58      0.81 o 
  -1   3  17     1284.74     1335.35      8.06 o 
   0   3  17      114.57      104.93      1.77 o 
   1   3  17      101.02       93.31      1.51 o 
   2   3  17        0.00       -0.51      0.82 o 
   3   3  17       88.56       84.67      1.81 o 
   4   3  17       52.22       58.79      1.74 o 
   5   3  17       71.19       70.81      2.57 o 
   6   3  17      191.68      198.95      6.75 o 
   7   3  17      111.65       87.64      3.47 o 
 -10   4  17       90.50       93.62      5.26 o 
  -9   4  17       71.27       69.87      2.29 o 
  -8   4  17       81.97       88.81      2.35 o 
  -7   4  17      797.43      740.34     10.37 o 
  -6   4  17       98.72       94.00      1.87 o 
  -5   4  17      104.19      118.83      2.64 o 
  -4   4  17      220.15      189.78      2.40 o 
  -3   4  17      106.98      106.42      1.61 o 
  -2   4  17      491.40      490.27      5.27 o 
  -1   4  17        1.37        0.14      0.72 o 
   0   4  17      806.96      785.60      5.08 o 
   1   4  17        4.10        1.21      0.59 o 
   2   4  17        9.38       10.46      0.96 o 
   3   4  17       25.96       22.99      1.29 o 
   4   4  17      160.91      140.98      2.33 o 
   5   4  17        8.98        8.26      1.43 o 
   6   4  17        2.90        2.62      1.47 o 
   7   4  17        0.63       -0.34      1.43 o 
 -10   5  17      117.69      117.15      2.87 o 
  -9   5  17       31.57       31.16      2.15 o 
  -8   5  17       16.70       14.99      1.41 o 
  -7   5  17       99.97       76.81      2.21 o 
  -6   5  17       41.66       40.78      1.55 o 
  -5   5  17       28.48       25.27      1.44 o 
  -4   5  17        7.62        5.07      0.91 o 
  -3   5  17       31.28       31.73      1.22 o 
  -2   5  17      218.97      205.67      2.47 o 
  -1   5  17       16.64       13.80      0.92 o 
   0   5  17      190.15      211.88      2.11 o 
   1   5  17      959.90      996.00      7.94 o 
   2   5  17        0.55        0.10      1.15 o 
   3   5  17       12.14       11.36      1.08 o 
   4   5  17        2.61        1.34      1.00 o 
   5   5  17        0.29       -1.28      1.28 o 
   6   5  17        5.65        1.25      1.43 o 
   7   5  17       16.26        9.74      1.61 o 
 -10   6  17        1.21        1.71      1.45 o 
  -9   6  17       39.98       34.89      2.07 o 
  -8   6  17        8.42        5.53      1.28 o 
  -7   6  17      296.16      274.08      3.85 o 
  -6   6  17       55.67       38.77      1.89 o 
  -5   6  17       10.21        8.90      0.97 o 
  -4   6  17      142.32      136.85      2.15 o 
  -3   6  17      251.77      260.37      2.55 o 
  -2   6  17       99.50      110.09      2.35 o 
  -1   6  17       35.83       31.92      1.57 o 
   0   6  17        8.29       10.85      1.17 o 
   1   6  17     1379.68     1370.44     10.04 o 
   2   6  17      772.55      759.68      7.13 o 
   3   6  17      109.57       95.82      2.26 o 
   4   6  17      183.42      160.39      2.52 o 
   5   6  17        1.68       -0.01      1.10 o 
   6   6  17        0.02       -1.32      1.32 o 
  -9   7  17        2.59       -0.47      1.61 o 
  -8   7  17        7.93       10.32      1.39 o 
  -7   7  17       15.85       13.17      1.37 o 
  -6   7  17       57.42       49.60      2.06 o 
  -5   7  17      507.57      476.77      9.38 o 
  -4   7  17      275.34      253.19      2.98 o 
  -3   7  17       80.82       74.11      1.38 o 
  -2   7  17      120.67      121.27      1.80 o 
  -1   7  17       90.03       90.69      2.21 o 
   0   7  17     1296.13     1274.80      9.89 o 
   1   7  17        8.70       12.32      1.23 o 
   2   7  17       10.73       14.40      1.06 o 
   3   7  17        1.39       -1.08      1.08 o 
   4   7  17       41.10       49.21      2.01 o 
   5   7  17      104.27      109.30      2.57 o 
   6   7  17       84.05       94.66      4.96 o 
  -9   8  17       29.29       26.65      1.77 o 
  -8   8  17       25.79       25.41      2.76 o 
  -7   8  17       26.65       30.29      1.75 o 
  -6   8  17       50.02       43.48      1.98 o 
  -5   8  17       40.37       35.70      1.87 o 
  -4   8  17      256.38      256.72      3.04 o 
  -3   8  17      229.81      224.69      2.67 o 
  -2   8  17      383.84      373.44      4.12 o 
  -1   8  17      200.19      194.96      2.68 o 
   0   8  17       38.45       35.23      1.83 o 
   1   8  17        8.31        3.77      1.20 o 
   2   8  17      337.21      340.40      4.17 o 
   3   8  17        0.51       -0.77      0.92 o 
   4   8  17       10.10       11.08      1.30 o 
   5   8  17      145.24      160.22      4.94 o 
  -8   9  17       26.30       28.41      1.81 o 
  -7   9  17      176.11      197.20      3.39 o 
  -6   9  17        0.98        1.18      1.22 o 
  -5   9  17        0.11        0.80      1.10 o 
  -4   9  17      113.25      108.09      3.87 o 
  -3   9  17      117.48      118.41      2.38 o 
  -2   9  17      149.77      137.51      2.55 o 
  -1   9  17      199.11      188.85      2.64 o 
   0   9  17       16.81       14.53      1.28 o 
   1   9  17        0.28       -0.24      1.08 o 
   2   9  17        4.86        3.35      1.16 o 
   3   9  17       44.47       44.00      2.01 o 
   4   9  17       80.06       80.92      1.95 o 
   5   9  17       74.90       79.04      3.30 o 
  -8  10  17       18.71       16.60      1.71 o 
  -7  10  17       59.65       72.69      2.44 o 
  -6  10  17       16.32       18.00      1.82 o 
  -5  10  17       40.22       27.48      2.17 o 
  -4  10  17       90.06       81.67      2.81 o 
  -3  10  17       81.52       80.52      2.80 o 
  -2  10  17      148.47      114.37      3.08 o 
  -1  10  17      186.78      176.00      2.96 o 
   0  10  17        4.96        4.45      1.18 o 
   1  10  17      179.17      182.30      3.39 o 
   2  10  17       47.77       53.53      2.16 o 
   3  10  17       27.34       28.85      2.79 o 
   4  10  17       45.84       41.44      3.09 o 
  -7  11  17       56.79       64.25      3.08 o 
  -6  11  17        1.51        2.38      1.68 o 
  -5  11  17       74.46       72.40      2.95 o 
  -4  11  17       76.01       72.35      2.81 o 
  -3  11  17       11.08       10.34      1.68 o 
  -2  11  17        0.79        0.69      1.38 o 
  -1  11  17       40.90       39.09      2.78 o 
   0  11  17       59.45       71.27      2.23 o 
   1  11  17      487.09      501.53      5.55 o 
   2  11  17        0.00        2.20      1.25 o 
   3  11  17       29.84       34.08      3.19 o 
  -5  12  17       40.19       30.37      2.45 o 
  -4  12  17      195.00      226.25      7.14 o 
  -3  12  17        2.96        4.88      1.98 o 
  -2  12  17        9.52        6.96      1.61 o 
  -1  12  17        0.68        2.74      1.57 o 
   0  12  17       75.26       84.18      2.85 o 
   1  12  17       68.86       85.26      2.91 o 
   2  12  17       12.86       17.19      1.76 o 
  -3  13  17        2.90        0.60      1.68 o 
  -2  13  17       18.74       14.72      1.89 o 
  -1  13  17        1.41        3.08      2.28 o 
 -11   0  18      134.77      131.77      5.16 o 
 -10   0  18       28.34       33.34      3.77 o 
  -9   0  18       81.37       89.70      4.56 o 
  -8   0  18        0.72       -1.24      1.24 o 
  -7   0  18      554.59      549.32     14.09 o 
  -6   0  18        1.97        5.44      1.33 o 
  -5   0  18      650.93      597.21      7.64 o 
  -4   0  18        0.34       -0.27      1.57 o 
  -3   0  18      337.70      353.12      4.84 o 
  -2   0  18      109.07      106.23      1.98 o 
  -1   0  18     1044.05      989.84     10.52 o 
   0   0  18        0.50       -0.69      1.12 o 
   1   0  18      154.04      151.91      2.51 o 
   2   0  18     1260.58     1254.42     13.95 o 
   3   0  18      264.86      247.77      3.81 o 
   4   0  18       37.20       34.57      2.34 o 
   5   0  18       93.71      111.13      4.37 o 
   6   0  18       12.72       14.09      2.38 o 
   7   0  18        0.00       -2.18      2.18 o 
 -11   1  18       19.04       19.12      2.17 o 
 -10   1  18       11.61        9.21      1.82 o 
  -9   1  18       25.75       24.19      1.68 o 
  -8   1  18       57.34       61.12      1.82 o 
  -7   1  18       70.00       61.28      1.77 o 
  -6   1  18      563.56      592.47      5.15 o 
  -5   1  18     2632.98     2468.75     17.16 o 
  -4   1  18       35.58       34.18      2.15 o 
  -3   1  18        1.98        1.10      0.66 o 
  -2   1  18      973.79      935.91      5.46 o 
  -1   1  18       77.03       81.63      1.45 o 
   0   1  18      278.88      305.15      2.83 o 
   1   1  18     1112.98     1135.43      9.72 o 
   2   1  18      414.71      424.10      3.52 o 
   3   1  18        0.31        1.38      0.82 o 
   4   1  18       41.59       40.73      1.76 o 
   5   1  18        8.60        9.99      1.54 o 
   6   1  18       77.96       88.17      3.08 o 
   7   1  18        2.73        3.96      2.68 o 
 -11   2  18       24.27       22.92      2.25 o 
 -10   2  18       27.30       25.68      3.08 o 
  -9   2  18        0.02        0.36      1.20 o 
  -8   2  18      197.90      197.09      3.27 o 
  -7   2  18       87.23       81.03      1.87 o 
  -6   2  18       36.64       29.23      1.15 o 
  -5   2  18      411.32      371.57      3.69 o 
  -4   2  18      323.53      292.19      3.10 o 
  -3   2  18      150.74      168.93      2.04 o 
  -2   2  18      585.65      592.61      4.07 o 
  -1   2  18      128.90      125.93      1.58 o 
   0   2  18        1.64        2.05      0.73 o 
   1   2  18       92.76       75.39      1.96 o 
   2   2  18       78.84       75.57      1.41 o 
   3   2  18       16.98       23.24      1.63 o 
   4   2  18        6.92        8.24      1.20 o 
   5   2  18      141.49      148.30      3.28 o 
   6   2  18       57.67       65.64      2.71 o 
   7   2  18       14.12       10.45      1.75 o 
 -10   3  18        2.39        4.71      1.75 o 
  -9   3  18       21.94       27.47      2.32 o 
  -8   3  18        4.51        4.08      1.25 o 
  -7   3  18      169.75      161.13      3.04 o 
  -6   3  18        2.12        1.79      0.76 o 
  -5   3  18      130.24      132.37      2.15 o 
  -4   3  18       92.26       76.36      2.75 o 
  -3   3  18     1099.99     1076.18      8.13 o 
  -2   3  18       36.04       31.41      1.13 o 
  -1   3  18      235.51      235.86      2.21 o 
   0   3  18     1578.93     1562.32     10.26 o 
   1   3  18      129.73      127.56      1.70 o 
   2   3  18        0.05       -0.87      0.87 o 
   3   3  18       67.75       69.50      1.88 o 
   4   3  18        3.39        4.97      1.05 o 
   5   3  18      185.16      164.14      3.56 o 
   6   3  18      511.08      480.27      6.58 o 
   7   3  18       26.04       18.68      1.95 o 
 -10   4  18        0.97        4.87      1.81 o 
  -9   4  18        7.89       10.59      1.44 o 
  -8   4  18        0.12       -0.08      1.21 o 
  -7   4  18        3.90        3.90      1.21 o 
  -6   4  18       22.19       15.74      1.07 o 
  -5   4  18        0.80       -0.35      0.91 o 
  -4   4  18      809.74      731.08      5.95 o 
  -3   4  18       50.30       59.86      1.37 o 
  -2   4  18       24.75       22.55      1.43 o 
  -1   4  18        1.09        2.81      0.86 o 
   0   4  18        1.41        1.03      0.83 o 
   1   4  18       43.58       47.60      1.56 o 
   2   4  18        0.00       -0.26      1.07 o 
   3   4  18      237.63      240.88      3.35 o 
   4   4  18      202.85      214.27      2.88 o 
   5   4  18        9.96       10.26      1.57 o 
   6   4  18       12.68       14.36      2.58 o 
 -10   5  18       72.05       60.20      2.42 o 
  -9   5  18       72.87       68.65      2.39 o 
  -8   5  18       46.26       48.42      2.13 o 
  -7   5  18        9.39        9.71      1.37 o 
  -6   5  18       80.32       95.95      1.91 o 
  -5   5  18      603.93      597.97      5.73 o 
  -4   5  18      180.72      185.56      2.43 o 
  -3   5  18      674.26      637.82      4.79 o 
  -2   5  18       44.66       40.96      1.55 o 
  -1   5  18     1402.79     1429.49     11.00 o 
   0   5  18      348.39      329.07      2.88 o 
   1   5  18     1304.84     1288.01      9.93 o 
   2   5  18       80.33       91.31      3.08 o 
   3   5  18       90.08       87.59      2.15 o 
   4   5  18      288.42      296.76      3.47 o 
   5   5  18       31.30       28.59      2.03 o 
   6   5  18       18.86       22.55      1.86 o 
 -10   6  18       45.35       44.54      2.35 o 
  -9   6  18        1.45        0.52      1.28 o 
  -8   6  18        2.50        0.28      1.21 o 
  -7   6  18       62.83       52.51      2.31 o 
  -6   6  18      640.17      607.47      7.30 o 
  -5   6  18       68.99       60.17      1.66 o 
  -4   6  18      108.99      101.05      2.26 o 
  -3   6  18      138.27      132.62      1.84 o 
  -2   6  18        1.67        2.19      0.86 o 
  -1   6  18       30.61       26.31      1.40 o 
   0   6  18      524.71      525.82      5.46 o 
   1   6  18       93.72       99.06      1.97 o 
   2   6  18      213.28      225.70      3.33 o 
   3   6  18      207.52      218.96      2.94 o 
   4   6  18      167.42      177.24      2.98 o 
   5   6  18      301.89      311.34      5.06 o 
   6   6  18       12.53       14.56      1.61 o 
  -9   7  18       68.97       77.95      2.52 o 
  -8   7  18        0.08       -1.18      1.18 o 
  -7   7  18        0.24       -1.01      1.10 o 
  -6   7  18        0.31        1.02      1.18 o 
  -5   7  18      116.76      105.25      3.15 o 
  -4   7  18      177.36      173.66      4.15 o 
  -3   7  18      556.83      565.11      5.94 o 
  -2   7  18      339.66      323.46      3.31 o 
  -1   7  18      142.49      144.05      2.86 o 
   0   7  18     1808.63     1825.52     15.16 o 
   1   7  18        0.88        1.20      1.17 o 
   2   7  18        1.81        2.52      0.98 o 
   3   7  18      125.54      123.09      2.59 o 
   4   7  18      291.77      299.12      4.08 o 
   5   7  18       37.88       38.76      2.42 o 
  -9   8  18       17.19       14.91      1.62 o 
  -8   8  18        1.21        2.44      1.30 o 
  -7   8  18        8.09        9.66      1.37 o 
  -6   8  18       78.52       79.36      2.33 o 
  -5   8  18       16.10       11.42      1.30 o 
  -4   8  18       35.56       41.94      1.91 o 
  -3   8  18       88.51       93.58      2.06 o 
  -2   8  18      252.01      252.85      5.06 o 
  -1   8  18        6.14        5.58      1.04 o 
   0   8  18       27.53       24.61      2.81 o 
   1   8  18       30.01       31.26      1.83 o 
   2   8  18      272.44      272.98      3.73 o 
   3   8  18      145.32      148.06      2.36 o 
   4   8  18      228.33      234.50      3.53 o 
   5   8  18       14.00       12.04      1.61 o 
  -8   9  18        1.83       -0.51      1.32 o 
  -7   9  18        2.41        2.22      1.33 o 
  -6   9  18        1.17       -0.99      1.18 o 
  -5   9  18      100.32       99.17      2.84 o 
  -4   9  18      252.65      260.15      4.48 o 
  -3   9  18       14.22       14.88      1.67 o 
  -2   9  18        0.02       -0.32      1.09 o 
  -1   9  18        5.60        5.42      1.13 o 
   0   9  18       47.05       51.20      2.71 o 
   1   9  18       26.72       23.63      2.39 o 
   2   9  18        2.30        1.30      1.16 o 
   3   9  18       98.64      102.24      2.57 o 
   4   9  18       44.58       52.10      2.24 o 
  -7  10  18        9.79        5.74      1.75 o 
  -6  10  18        5.58        2.78      1.54 o 
  -5  10  18        2.90        3.08      1.98 o 
  -4  10  18      246.97      242.90      4.49 o 
  -3  10  18       10.88        9.99      1.54 o 
  -2  10  18        1.77        1.19      1.40 o 
  -1  10  18       20.91       13.96      1.30 o 
   0  10  18       84.42       91.08      2.38 o 
   1  10  18      125.98      131.51      2.91 o 
   2  10  18       24.66       22.64      1.68 o 
   3  10  18       22.35       28.75      1.86 o 
  -6  11  18       68.63       74.25      3.09 o 
  -5  11  18      418.12      478.30      6.94 o 
  -4  11  18        5.91        8.89      1.68 o 
  -3  11  18        0.05       -0.09      1.47 o 
  -2  11  18        0.69        2.30      1.61 o 
  -1  11  18        9.77        8.90      1.57 o 
   0  11  18      136.38      148.58      2.87 o 
   1  11  18      145.39      150.97      3.87 o 
   2  11  18       63.65       73.43      3.60 o 
  -5  12  18        0.22        2.93      1.75 o 
  -4  12  18      243.94      241.68      5.26 o 
  -3  12  18       83.58      100.00      4.17 o 
  -2  12  18        0.91        1.08      2.28 o 
  -1  12  18       41.72       42.83      2.51 o 
   0  12  18        0.59        0.29      1.57 o 
   1  12  18       95.11      118.10      7.04 o 
 -11   1  19        0.50        0.29      1.75 o 
 -10   1  19       64.11       66.36      3.01 o 
  -9   1  19        7.90        7.67      1.31 o 
  -8   1  19       16.56       18.29      1.14 o 
  -7   1  19       25.23       20.79      1.25 o 
  -6   1  19        1.41        1.04      0.92 o 
  -5   1  19      289.28      280.31      3.12 o 
  -4   1  19        9.06       12.00      0.96 o 
  -3   1  19      120.19      108.66      1.59 o 
  -2   1  19        0.78        1.05      0.82 o 
  -1   1  19     1730.12     1681.04     10.99 o 
   0   1  19     2053.21     1988.79     12.84 o 
   1   1  19      566.87      580.66      4.51 o 
   2   1  19       10.72       13.02      0.86 o 
   3   1  19      198.51      177.14      2.29 o 
   4   1  19        7.50        5.52      1.17 o 
   5   1  19       23.41       18.84      1.75 o 
   6   1  19       38.74       28.87      2.31 o 
   7   1  19        4.81        3.39      1.89 o 
 -10   2  19        4.18        5.52      2.68 o 
  -9   2  19       38.49       44.23      2.12 o 
  -8   2  19       75.87       76.47      2.28 o 
  -7   2  19       73.05       73.36      1.80 o 
  -6   2  19      349.58      335.75      3.51 o 
  -5   2  19      248.66      238.38      2.87 o 
  -4   2  19        0.54        0.38      1.33 o 
  -3   2  19     1167.76     1168.38      7.97 o 
  -2   2  19      693.14      678.66      4.61 o 
  -1   2  19      606.59      592.59      4.15 o 
   0   2  19        3.45        3.23      0.82 o 
   1   2  19      106.92      108.10      1.69 o 
   2   2  19        0.04       -0.85      0.85 o 
   3   2  19       68.52       64.52      1.77 o 
   4   2  19        9.53       11.92      1.25 o 
   5   2  19        0.12       -0.04      1.47 o 
   6   2  19       59.27       57.91      2.73 o 
 -10   3  19       30.94       31.46      2.39 o 
  -9   3  19      464.88      471.47      5.56 o 
  -8   3  19      313.17      294.21      4.03 o 
  -7   3  19      111.61      108.17      2.05 o 
  -6   3  19       12.92        9.84      1.26 o 
  -5   3  19      488.37      479.81      4.44 o 
  -4   3  19      315.12      289.50      3.15 o 
  -3   3  19      465.42      453.95      4.19 o 
  -2   3  19        6.52        2.64      0.73 o 
  -1   3  19     1176.13     1183.21      7.34 o 
   0   3  19     1883.27     1877.86     12.18 o 
   1   3  19      460.59      447.03      4.02 o 
   2   3  19       19.56       19.55      1.15 o 
   3   3  19       97.97       98.35      2.01 o 
   4   3  19      298.10      307.60      4.15 o 
   5   3  19       12.20       13.76      1.98 o 
   6   3  19       25.79       20.52      1.86 o 
 -10   4  19       28.58       23.87      2.17 o 
  -9   4  19      102.67      103.11      2.69 o 
  -8   4  19      132.78      120.60      2.71 o 
  -7   4  19       62.30       59.14      2.09 o 
  -6   4  19      418.87      391.20      4.44 o 
  -5   4  19      304.21      266.21      3.04 o 
  -4   4  19     1060.79     1119.17      8.53 o 
  -3   4  19     1013.37     1022.86      6.99 o 
  -2   4  19       22.73       21.68      1.60 o 
  -1   4  19     1122.96     1136.24     10.03 o 
   0   4  19       78.08       75.33      1.38 o 
   1   4  19        0.78        2.75      1.15 o 
   2   4  19        2.62        0.97      0.96 o 
   3   4  19       43.92       40.00      1.74 o 
   4   4  19      377.17      358.95      5.93 o 
   5   4  19      310.15      301.81      4.80 o 
   6   4  19       51.00       42.09      2.51 o 
 -10   5  19       16.33       14.92      1.65 o 
  -9   5  19        1.90        2.24      1.28 o 
  -8   5  19        1.59        0.80      1.22 o 
  -7   5  19      136.51      124.35      2.66 o 
  -6   5  19       27.74       30.03      1.41 o 
  -5   5  19       93.22      103.61      1.97 o 
  -4   5  19      830.02      770.87      6.32 o 
  -3   5  19       21.18       19.01      1.21 o 
  -2   5  19      215.16      220.67      2.65 o 
  -1   5  19      149.99      144.93      3.95 o 
   0   5  19        5.73        4.25      0.96 o 
   1   5  19        1.06        2.09      1.25 o 
   2   5  19      248.94      249.63      3.14 o 
   3   5  19       99.37      102.32      2.21 o 
   4   5  19       45.39       40.69      1.93 o 
   5   5  19       16.14       11.92      1.59 o 
   6   5  19       12.58       15.10      1.76 o 
  -9   6  19        4.40        4.95      1.47 o 
  -8   6  19       40.72       29.00      1.78 o 
  -7   6  19        0.89        0.66      1.18 o 
  -6   6  19       27.06       25.64      3.73 o 
  -5   6  19        7.40        6.13      1.01 o 
  -4   6  19       16.28       17.80      1.11 o 
  -3   6  19       45.23       52.44      1.45 o 
  -2   6  19      286.32      268.91      2.97 o 
  -1   6  19       12.91        9.95      1.18 o 
   0   6  19       34.31       38.58      2.26 o 
   1   6  19       84.97       90.66      2.02 o 
   2   6  19       11.01       11.49      1.34 o 
   3   6  19      118.63      132.80      2.44 o 
   4   6  19       48.81       51.71      2.13 o 
   5   6  19        0.19       -0.54      1.43 o 
  -9   7  19       29.01       28.56      1.93 o 
  -8   7  19        9.79        8.10      1.36 o 
  -7   7  19       10.10        8.57      1.32 o 
  -6   7  19      298.60      294.12      4.05 o 
  -5   7  19       88.47       76.58      2.25 o 
  -4   7  19       85.50       70.52      1.83 o 
  -3   7  19       82.34       82.05      1.63 o 
  -2   7  19       13.84       15.85      1.25 o 
  -1   7  19      238.76      253.72      3.50 o 
   0   7  19     1349.85     1301.78     11.30 o 
   1   7  19        0.14        2.04      1.20 o 
   2   7  19       19.89       16.15      1.21 o 
   3   7  19      160.97      158.11      2.92 o 
   4   7  19      139.87      151.14      3.40 o 
   5   7  19      104.15      114.64      3.37 o 
  -8   8  19       14.50       13.16      1.60 o 
  -7   8  19        9.32       12.06      1.48 o 
  -6   8  19       10.11       14.11      1.41 o 
  -5   8  19      130.89      122.13      2.64 o 
  -4   8  19       83.10       74.03      2.67 o 
  -3   8  19      211.77      217.91      2.74 o 
  -2   8  19       54.36       52.15      1.93 o 
  -1   8  19       48.94       44.55      2.88 o 
   0   8  19       35.34       32.65      2.46 o 
   1   8  19       30.92       38.34      1.88 o 
   2   8  19       25.50       27.13      1.68 o 
   3   8  19       15.54        9.21      1.14 o 
   4   8  19        3.21        0.08      1.30 o 
  -8   9  19        6.15        6.52      1.48 o 
  -7   9  19        9.28        9.36      1.49 o 
  -6   9  19        0.15        0.58      1.30 o 
  -5   9  19       73.15       76.05      2.73 o 
  -4   9  19       15.96       19.72      1.82 o 
  -3   9  19       26.39       19.97      1.75 o 
  -2   9  19       10.13        9.18      1.21 o 
  -1   9  19       18.36       15.95      1.30 o 
   0   9  19        0.00       -1.38      1.59 o 
   1   9  19       11.94       17.50      1.43 o 
   2   9  19        0.59        1.89      1.23 o 
   3   9  19      102.94      105.32      2.69 o 
   4   9  19       10.58        8.80      1.44 o 
  -7  10  19       24.09       27.83      2.17 o 
  -6  10  19       59.85       72.15      2.87 o 
  -5  10  19       63.89       49.29      2.67 o 
  -4  10  19       10.81        8.26      1.68 o 
  -3  10  19       42.30       40.56      2.45 o 
  -2  10  19       97.03       99.89      3.08 o 
  -1  10  19       38.18       41.80      2.37 o 
   0  10  19        0.75        3.18      1.25 o 
   1  10  19        0.75        2.50      1.31 o 
   2  10  19        6.76        3.42      1.28 o 
   3  10  19       12.54       12.80      1.44 o 
  -6  11  19       22.41       25.92      2.38 o 
  -5  11  19      254.00      280.62      5.05 o 
  -4  11  19        6.64        8.63      1.89 o 
  -3  11  19       80.05       71.35      2.87 o 
  -2  11  19      161.56      153.56      3.70 o 
  -1  11  19        0.36       -0.18      1.52 o 
   0  11  19       71.00       76.70      2.85 o 
   1  11  19       10.85       17.78      1.55 o 
   2  11  19       12.47       12.43      1.85 o 
  -4  12  19      236.45      256.59      7.14 o 
  -3  12  19       37.36       44.48      2.73 o 
  -2  12  19       24.21       25.93      3.47 o 
  -1  12  19       56.10       61.15      2.85 o 
   0  12  19       19.67       19.02      2.00 o 
 -10   0  20      189.58      183.56      5.95 o 
  -9   0  20      204.81      218.09      6.35 o 
  -8   0  20       41.50       36.87      2.23 o 
  -7   0  20      358.30      328.76      5.11 o 
  -6   0  20       26.95       30.65      2.23 o 
  -5   0  20     2028.50     1952.47     33.83 o 
  -4   0  20       67.96       93.61      3.12 o 
  -3   0  20       62.49       98.88      2.04 o 
  -2   0  20        8.36        7.13      0.91 o 
  -1   0  20      812.83      800.73      7.63 o 
   0   0  20      113.14       99.16      2.20 o 
   1   0  20       78.85       67.76      2.00 o 
   2   0  20       21.79       18.72      1.32 o 
   3   0  20       56.39       59.26      2.71 o 
   4   0  20       59.77       49.65      2.67 o 
   5   0  20       23.87       22.42      2.58 o 
   6   0  20        9.51       13.49      2.38 o 
 -10   1  20       11.60       11.41      1.96 o 
  -9   1  20       37.03       42.63      2.19 o 
  -8   1  20        8.38        6.19      1.02 o 
  -7   1  20      315.61      300.36      3.38 o 
  -6   1  20       45.96       39.04      1.56 o 
  -5   1  20       79.82       88.47      3.15 o 
  -4   1  20       31.16       32.01      2.31 o 
  -3   1  20      717.82      661.95      5.00 o 
  -2   1  20      144.66      129.26      1.69 o 
   0   1  20       58.06       94.02      2.24 o 
   1   1  20       76.34       85.22      1.61 o 
   2   1  20        3.62        1.33      0.86 o 
   3   1  20      127.50      130.96      2.38 o 
   4   1  20        0.01        0.46      1.21 o 
   5   1  20        4.21        7.13      1.54 o 
   6   1  20       24.50       24.68      1.95 o 
 -10   2  20        1.00        0.99      1.68 o 
  -9   2  20      526.44      527.71      5.94 o 
  -8   2  20       89.55       93.28      2.47 o 
  -7   2  20        7.82        2.46      1.01 o 
  -6   2  20       21.51       14.07      1.06 o 
  -5   2  20       92.70      103.73      2.08 o 
  -4   2  20     2085.96     1905.68     13.64 o 
  -3   2  20      108.18      141.99      1.88 o 
  -2   2  20       54.89       52.38      1.23 o 
  -1   2  20       10.89       10.87      1.03 o 
   0   2  20      158.06      147.80      2.00 o 
   1   2  20      139.68      142.80      1.93 o 
   2   2  20       12.50        9.88      1.05 o 
   3   2  20        1.58        3.36      0.99 o 
   4   2  20      144.68      137.81      3.22 o 
   5   2  20      255.08      256.60      4.48 o 
   6   2  20      478.99      449.27      6.44 o 
 -10   3  20       49.03       58.48      3.15 o 
  -9   3  20       66.58       76.74      2.44 o 
  -8   3  20       17.61       23.16      1.60 o 
  -7   3  20       88.28       90.22      2.00 o 
  -6   3  20      430.98      409.49      4.05 o 
  -5   3  20      167.54      164.32      2.45 o 
  -4   3  20       18.41       17.72      1.16 o 
  -3   3  20       68.55       69.09      1.73 o 
  -2   3  20       75.37       57.68      1.38 o 
  -1   3  20       14.38       20.78      4.27 o 
   0   3  20       48.81       55.63      2.79 o 
   1   3  20        3.06        4.19      1.03 o 
   2   3  20       46.72       48.45      1.67 o 
   3   3  20      108.90      112.49      2.14 o 
   4   3  20        0.07        0.97      1.38 o 
   5   3  20      149.07      149.69      3.56 o 
   6   3  20      105.44      120.65      3.42 o 
 -10   4  20      150.61      151.18      4.12 o 
  -9   4  20       12.23       12.69      1.48 o 
  -8   4  20        5.31        5.79      1.30 o 
  -7   4  20        6.37        5.98      1.30 o 
  -6   4  20      143.87      143.54      2.32 o 
  -5   4  20      967.21      893.32      7.16 o 
  -4   4  20       46.70       48.15      1.63 o 
  -3   4  20       81.70       73.47      1.58 o 
  -2   4  20      362.80      339.20      3.44 o 
  -1   4  20      101.55       94.25      1.70 o 
   0   4  20      464.65      464.86      3.50 o 
   1   4  20      229.11      238.94      2.99 o 
   2   4  20       28.89       29.21      1.61 o 
   3   4  20        0.00       -0.92      1.01 o 
   4   4  20       21.83       27.25      2.09 o 
   5   4  20       37.86       39.02      2.48 o 
   6   4  20       63.84       64.53      2.91 o 
 -10   5  20      121.88      124.07      3.01 o 
  -9   5  20       94.26       95.98      2.67 o 
  -8   5  20        0.91        0.36      1.22 o 
  -7   5  20        6.35        4.80      1.30 o 
  -6   5  20        0.15        0.15      0.92 o 
  -5   5  20       38.72       32.06      1.55 o 
  -4   5  20      163.87      138.53      2.26 o 
  -3   5  20       77.95       80.73      1.63 o 
  -2   5  20       97.44      100.86      1.89 o 
  -1   5  20      907.77      881.40     12.75 o 
   0   5  20      429.72      420.20      3.71 o 
   1   5  20       86.93       85.66      1.80 o 
   2   5  20       67.42       67.72      1.93 o 
   3   5  20      209.21      201.31      3.01 o 
   4   5  20       49.72       51.79      2.48 o 
   5   5  20        0.08        0.34      1.43 o 
  -9   6  20       64.19       62.87      2.51 o 
  -8   6  20       42.21       42.56      2.78 o 
  -7   6  20       29.96       35.91      2.02 o 
  -6   6  20       16.10       19.40      1.52 o 
  -5   6  20       13.43       13.55      1.11 o 
  -4   6  20      395.49      391.19      3.91 o 
  -3   6  20       28.17       27.50      1.32 o 
  -2   6  20       61.08       61.10      1.63 o 
  -1   6  20      131.60      126.60      2.48 o 
   0   6  20       96.40       92.32      2.35 o 
   1   6  20     1021.12     1020.60      8.05 o 
   2   6  20      853.72      873.28      8.86 o 
   3   6  20        5.78        4.34      1.19 o 
   4   6  20       39.45       30.99      1.93 o 
   5   6  20       64.93       60.02      2.62 o 
  -9   7  20       18.55       19.58      1.79 o 
  -8   7  20        0.13        0.98      1.32 o 
  -7   7  20        8.67       10.94      1.44 o 
  -6   7  20        7.09       10.74      1.41 o 
  -5   7  20      214.53      220.93      3.47 o 
  -4   7  20       30.29       26.62      1.44 o 
  -3   7  20        0.60       -0.52      0.80 o 
  -2   7  20        3.31        1.07      1.07 o 
  -1   7  20      122.98      114.54      2.40 o 
   0   7  20        4.45        4.56      2.38 o 
   1   7  20      160.15      156.69      3.68 o 
   2   7  20       35.52       32.69      1.65 o 
   3   7  20        1.44        0.64      1.23 o 
   4   7  20        8.62       11.44      2.09 o 
   5   7  20        6.72        8.45      1.76 o 
  -8   8  20        3.68        5.27      1.39 o 
  -7   8  20       78.64       80.01      2.52 o 
  -6   8  20        9.63       11.22      1.45 o 
  -5   8  20        0.02        2.73      1.18 o 
  -4   8  20        0.14        1.46      1.69 o 
  -3   8  20      223.12      218.53      2.81 o 
  -2   8  20        6.42        6.39      1.21 o 
  -1   8  20       54.52       50.18      1.94 o 
   0   8  20        0.00       -0.80      1.08 o 
   1   8  20        8.23        7.56      1.31 o 
   2   8  20       34.64       32.64      1.88 o 
   3   8  20       30.32       25.96      1.56 o 
   4   8  20       83.45       98.99      2.22 o 
  -7   9  20        1.92        0.30      1.30 o 
  -6   9  20       10.52        3.97      1.68 o 
  -5   9  20       95.66       95.60      3.15 o 
  -4   9  20       90.97       74.79      2.73 o 
  -3   9  20      120.37      111.53      3.15 o 
  -2   9  20      124.93      130.47      2.63 o 
  -1   9  20       34.30       36.44      1.92 o 
   0   9  20       10.83       13.05      1.34 o 
   1   9  20       50.00       50.48      2.13 o 
   2   9  20        2.60        3.49      1.28 o 
   3   9  20        1.46        1.26      1.48 o 
  -6  10  20       55.43       75.82      3.09 o 
  -5  10  20       48.65       45.84      3.67 o 
  -4  10  20       85.99       91.39      3.09 o 
  -3  10  20       93.64       86.77      3.87 o 
  -2  10  20       54.18       53.14      2.66 o 
  -1  10  20        2.36        0.26      1.21 o 
   0  10  20       61.11       64.29      2.16 o 
   1  10  20       13.86       17.89      1.55 o 
   2  10  20        0.05        0.76      1.35 o 
  -5  11  20       25.63       28.37      2.78 o 
  -4  11  20        0.00       -0.10      1.54 o 
  -3  11  20        1.95        4.38      1.67 o 
  -2  11  20      237.62      262.51      4.76 o 
  -1  11  20       13.09       12.71      1.86 o 
   0  11  20       91.66       82.93      3.08 o 
   1  11  20      160.33      196.87      4.58 o 
  -2  12  20       20.82       14.90      1.98 o 
 -10   1  21       51.44       53.03      3.57 o 
  -9   1  21       15.70       17.05      1.52 o 
  -8   1  21       35.47       34.55      1.66 o 
  -7   1  21      112.03      106.64      2.12 o 
  -6   1  21       44.73       45.39      1.66 o 
  -5   1  21        1.50        6.54      1.01 o 
  -4   1  21      143.99      144.53      2.00 o 
  -3   1  21      227.61      232.46      3.18 o 
  -2   1  21        3.03        1.01      0.64 o 
  -1   1  21       94.57       96.29      1.56 o 
   0   1  21      153.34      163.22      2.10 o 
   1   1  21        0.05       -0.76      0.76 o 
   2   1  21       47.53       40.37      1.54 o 
   3   1  21       18.38       18.98      1.37 o 
   4   1  21       46.42       48.32      2.53 o 
   5   1  21        2.13        1.65      1.47 o 
   6   1  21       12.89       12.74      1.81 o 
 -10   2  21        4.10        4.01      4.17 o 
  -9   2  21       38.66       42.35      2.19 o 
  -8   2  21       72.22       64.58      2.29 o 
  -7   2  21        0.00       -0.40      0.92 o 
  -6   2  21        8.43        5.95      1.01 o 
  -5   2  21      536.36      515.06      6.90 o 
  -4   2  21      373.11      438.79      4.21 o 
  -3   2  21      696.84      650.24      4.99 o 
  -2   2  21       22.14       15.83      0.90 o 
  -1   2  21       11.72       10.59      1.14 o 
   0   2  21       15.26       15.89      0.96 o 
   1   2  21        0.20       -0.25      0.93 o 
   2   2  21       49.19       45.11      1.66 o 
   3   2  21       20.97       20.17      1.48 o 
   4   2  21        0.82        1.55      1.47 o 
   5   2  21        0.15        0.17      1.47 o 
   6   2  21       35.87       44.92      3.57 o 
 -10   3  21       14.17       11.10      3.18 o 
  -9   3  21        0.00        1.00      1.31 o 
  -8   3  21        7.25        4.22      1.37 o 
  -7   3  21      200.27      201.00      2.81 o 
  -6   3  21      105.86      106.08      2.02 o 
  -5   3  21       47.75       36.96      1.61 o 
  -4   3  21       74.03       52.24      1.66 o 
  -3   3  21        4.44        4.38      1.46 o 
  -2   3  21       15.06       16.82      1.16 o 
  -1   3  21     1262.50     1252.20      7.80 o 
   0   3  21       23.45       23.93      1.17 o 
   1   3  21        2.32        3.76      1.03 o 
   2   3  21       89.48       81.54      1.94 o 
   3   3  21       11.48        7.08      1.10 o 
   4   3  21       30.21       20.91      1.81 o 
   5   3  21       44.65       47.48      2.57 o 
 -10   4  21        1.49        2.15      1.89 o 
  -9   4  21      100.57       95.46      2.67 o 
  -8   4  21        1.85        0.66      1.30 o 
  -7   4  21      128.09      134.29      2.78 o 
  -6   4  21        0.25       -0.42      0.95 o 
  -5   4  21       41.12       31.21      1.58 o 
  -4   4  21      285.81      241.66      2.92 o 
  -3   4  21       54.37       60.68      1.49 o 
  -2   4  21       26.20       25.47      1.41 o 
  -1   4  21       27.70       16.15      0.97 o 
   0   4  21       62.99       61.20      1.56 o 
   1   4  21     1104.26     1153.83      9.23 o 
   2   4  21       27.35       27.51      1.52 o 
   3   4  21        1.58        0.92      1.29 o 
   4   4  21        7.77        4.87      1.47 o 
   5   4  21      186.85      189.61      3.98 o 
  -9   5  21       30.66       38.59      2.21 o 
  -8   5  21      103.52      101.47      2.67 o 
  -7   5  21       17.39       18.61      1.48 o 
  -6   5  21        3.64        5.00      0.96 o 
  -5   5  21        0.97        1.21      0.96 o 
  -4   5  21      480.41      439.45      4.24 o 
  -3   5  21        1.16        2.38      0.83 o 
  -2   5  21      500.56      474.44      5.03 o 
  -1   5  21      107.91      108.40      2.39 o 
   0   5  21       36.81       37.66      1.46 o 
   1   5  21      953.00      963.74      7.04 o 
   2   5  21      360.93      376.67      4.11 o 
   3   5  21        0.00        0.94      1.08 o 
   4   5  21        3.32        1.62      1.57 o 
   5   5  21      116.55      131.83      4.56 o 
  -9   6  21       49.62       52.01      2.43 o 
  -8   6  21       21.83       23.24      1.67 o 
  -7   6  21       56.71       58.96      2.17 o 
  -6   6  21       16.59       11.55      1.30 o 
  -5   6  21      128.72      124.42      2.23 o 
  -4   6  21       80.16       81.18      1.88 o 
  -3   6  21      148.53      147.04      2.05 o 
  -2   6  21      171.52      162.30      2.78 o 
  -1   6  21       21.74       17.88      1.37 o 
   0   6  21        3.65        5.85      1.99 o 
   1   6  21       47.24       58.89      1.90 o 
   2   6  21       65.10       69.97      2.44 o 
   3   6  21       29.09       35.30      2.00 o 
   4   6  21       35.33       30.14      2.88 o 
  -8   7  21       47.90       49.69      2.36 o 
  -7   7  21       13.62        9.91      1.44 o 
  -6   7  21       10.01        3.01      1.30 o 
  -5   7  21      756.56      735.39     12.48 o 
  -4   7  21       66.50       80.24      1.95 o 
  -3   7  21       29.70       31.75      1.54 o 
  -2   7  21        2.48        3.70      1.18 o 
  -1   7  21       46.00       50.77      2.39 o 
   0   7  21       13.85       13.04      1.28 o 
   1   7  21        1.38        2.32      1.17 o 
   2   7  21       70.63       75.24      2.02 o 
   3   7  21      150.95      148.37      2.51 o 
   4   7  21        1.34        1.55      1.61 o 
  -8   8  21       57.02       59.86      2.52 o 
  -7   8  21        3.28        6.32      1.44 o 
  -6   8  21      197.49      219.13      3.63 o 
  -5   8  21      111.80      118.86      3.13 o 
  -4   8  21       21.31       19.52      1.82 o 
  -3   8  21        4.34        4.30      1.06 o 
  -2   8  21        3.46        1.81      1.35 o 
  -1   8  21       82.28       74.63      2.27 o 
   0   8  21       17.88       17.34      1.37 o 
   1   8  21       62.64       75.26      2.35 o 
   2   8  21        9.76       16.58      1.49 o 
   3   8  21        0.54       -1.09      1.09 o 
  -7   9  21        0.27       -1.49      1.68 o 
  -6   9  21        0.18        1.19      1.68 o 
  -5   9  21      265.37      292.89      6.35 o 
  -4   9  21       52.16       43.57      2.51 o 
  -3   9  21      126.94      135.88      3.44 o 
  -2   9  21        1.30       -0.33      1.03 o 
  -1   9  21       12.27       12.45      1.37 o 
   0   9  21       19.29       18.02      3.41 o 
   1   9  21        0.94        1.79      1.26 o 
   2   9  21       70.20       72.49      2.36 o 
   3   9  21        2.97       -0.05      1.40 o 
  -6  10  21        9.75       11.61      1.89 o 
  -5  10  21       61.50       62.36      4.66 o 
  -4  10  21       31.93       35.63      3.18 o 
  -3  10  21        5.93        5.56      1.67 o 
  -2  10  21       12.12        4.36      1.67 o 
  -1  10  21        1.07        0.11      1.25 o 
   0  10  21       50.63       54.49      2.27 o 
   1  10  21        0.00        0.79      1.31 o 
   2  10  21       80.92       84.14      3.77 o 
  -4  11  21       41.43       45.57      2.87 o 
  -3  11  21       11.31        6.56      1.75 o 
  -2  11  21        0.49       -0.04      1.61 o 
  -1  11  21        4.96        4.58      1.67 o 
   0  11  21        1.96        2.66      1.67 o 
 -10   0  22      203.08      200.63      6.55 o 
  -9   0  22        0.08       -0.99      2.18 o 
  -8   0  22      224.53      233.69      4.46 o 
  -7   0  22       32.64       29.68      2.25 o 
  -6   0  22      726.75      751.24      9.04 o 
  -5   0  22      577.77      462.65      7.74 o 
  -4   0  22     1281.56     1186.86     10.75 o 
  -3   0  22       26.45       13.41      2.60 o 
  -2   0  22     1029.19      946.52      9.77 o 
  -1   0  22       13.46       13.75      1.25 o 
   0   0  22      450.99      465.89      5.23 o 
   1   0  22       44.93       49.24      2.00 o 
   2   0  22      622.70      601.42      8.24 o 
   3   0  22       89.02       78.15      3.04 o 
   4   0  22      127.91      126.21      4.56 o 
   5   0  22        0.00        1.98      2.18 o 
 -10   1  22      114.56      115.45      3.86 o 
  -9   1  22       31.65       29.67      1.87 o 
  -8   1  22      435.82      450.57      4.52 o 
  -7   1  22       11.03        8.24      1.12 o 
  -6   1  22       10.49        8.01      1.11 o 
  -5   1  22       23.73       33.80      1.83 o 
  -4   1  22      486.23      442.31      4.29 o 
  -3   1  22      264.13      258.36      3.53 o 
  -2   1  22       40.33       44.39      1.29 o 
  -1   1  22      432.47      435.63      3.44 o 
   0   1  22      484.74      496.45      4.15 o 
   1   1  22        1.74        0.50      0.79 o 
   2   1  22       54.34       46.13      1.83 o 
   3   1  22        0.03       -0.05      1.07 o 
   4   1  22       66.33       74.60      2.67 o 
   5   1  22        0.05        0.69      1.54 o 
 -10   2  22        3.51        4.36      2.48 o 
  -9   2  22        0.25       -1.03      1.28 o 
  -8   2  22      101.45      101.37      2.70 o 
  -7   2  22      109.44      111.51      2.20 o 
  -6   2  22      274.45      251.76      3.09 o 
  -5   2  22      279.97      233.97      2.99 o 
  -4   2  22      377.09      434.99      4.31 o 
  -3   2  22       70.01       69.33      1.96 o 
  -2   2  22       70.35       70.58      1.73 o 
  -1   2  22      433.22      405.03      3.29 o 
   0   2  22        7.94        6.09      0.93 o 
   1   2  22      382.67      376.93      3.94 o 
   2   2  22       14.72       11.36      1.35 o 
   3   2  22       81.39       77.98      2.39 o 
   4   2  22        7.55        8.65      1.61 o 
   5   2  22       59.87       58.87      2.71 o 
 -10   3  22        1.86        0.69      1.89 o 
  -9   3  22       19.74       22.23      1.69 o 
  -8   3  22       24.95       21.42      1.52 o 
  -7   3  22       66.83       75.60      2.02 o 
  -6   3  22       20.83       21.53      1.31 o 
  -5   3  22      152.74      149.50      2.39 o 
  -4   3  22       93.91      110.95      2.12 o 
  -3   3  22      424.24      386.25      3.91 o 
  -2   3  22       61.20       59.40      1.38 o 
  -1   3  22      300.07      321.88      2.84 o 
   0   3  22      383.18      362.90      3.43 o 
   1   3  22      259.13      268.59      3.28 o 
   2   3  22       38.18       40.46      1.74 o 
   3   3  22      209.26      219.94      3.65 o 
   4   3  22       19.09       16.64      1.81 o 
   5   3  22       19.23       17.58      1.95 o 
  -9   4  22        7.82       11.48      1.60 o 
  -8   4  22       10.29       11.79      1.48 o 
  -7   4  22        2.33        2.37      1.30 o 
  -6   4  22       10.34       13.68      1.16 o 
  -5   4  22       45.76       49.66      2.11 o 
  -4   4  22       17.40       28.61      1.53 o 
  -3   4  22      580.14      606.84      5.99 o 
  -2   4  22       38.25       37.90      1.59 o 
  -1   4  22       53.96       56.98      1.52 o 
   0   4  22        3.05        2.48      0.93 o 
   1   4  22        5.10        5.36      2.18 o 
   2   4  22      306.74      315.45      3.75 o 
   3   4  22       18.80       16.14      1.72 o 
   4   4  22       46.68       43.41      2.57 o 
   5   4  22       26.68       26.77      2.31 o 
  -9   5  22        3.21        3.80      1.43 o 
  -8   5  22        9.53        9.22      1.52 o 
  -7   5  22      112.92      106.41      2.71 o 
  -6   5  22       45.90       35.62      1.61 o 
  -5   5  22      462.16      440.19      4.36 o 
  -4   5  22       53.29       46.06      1.66 o 
  -3   5  22      135.64      148.37      2.12 o 
  -2   5  22      346.92      337.13      3.56 o 
  -1   5  22      133.32      134.10      2.62 o 
   0   5  22       47.19       44.86      1.75 o 
   1   5  22        1.58        5.84      1.37 o 
   2   5  22      173.12      183.51      2.81 o 
   3   5  22      195.88      207.96      3.41 o 
   4   5  22        1.50       -0.10      1.57 o 
  -9   6  22        4.98        6.30      1.51 o 
  -8   6  22        4.04        4.64      1.39 o 
  -7   6  22        2.02        0.51      1.30 o 
  -6   6  22        2.41        1.73      1.30 o 
  -5   6  22       63.24       77.45      1.97 o 
  -4   6  22        4.60        5.38      1.04 o 
  -3   6  22        0.14       -0.16      0.86 o 
  -2   6  22      101.16      109.85      2.48 o 
  -1   6  22       17.10       12.60      1.37 o 
   0   6  22      213.51      213.30      4.02 o 
   1   6  22       45.11       45.44      1.80 o 
   2   6  22      164.55      169.29      2.58 o 
   3   6  22       22.54       23.21      1.63 o 
   4   6  22       30.03       28.08      2.31 o 
  -8   7  22        0.62        0.63      1.41 o 
  -7   7  22      103.40      117.53      2.90 o 
  -6   7  22       19.86       16.58      1.52 o 
  -5   7  22        3.06        4.23      1.30 o 
  -4   7  22        0.77        1.98      1.36 o 
  -3   7  22        3.11        3.79      1.03 o 
  -2   7  22       96.78       99.36      2.40 o 
  -1   7  22        2.23        0.63      1.13 o 
   0   7  22      165.40      155.79      2.91 o 
   1   7  22       51.99       61.75      2.28 o 
   2   7  22      191.98      190.11      2.84 o 
   3   7  22       29.12       36.07      1.76 o 
  -7   8  22        0.37       -0.85      1.37 o 
  -6   8  22       44.51       50.46      2.29 o 
  -5   8  22        0.13       -0.99      1.54 o 
  -4   8  22       47.19       51.76      2.57 o 
  -3   8  22      355.66      350.43      4.04 o 
  -2   8  22      111.28      104.57      2.51 o 
  -1   8  22       36.49       44.87      2.09 o 
   0   8  22       11.61       13.16      1.43 o 
   1   8  22      127.49      120.92      3.29 o 
   2   8  22      127.97      137.36      3.14 o 
   3   8  22        0.20       -1.47      1.47 o 
  -6   9  22        5.78        4.63      1.75 o 
  -5   9  22       99.05      109.83      3.36 o 
  -4   9  22        1.21        0.22      1.47 o 
  -3   9  22        1.20        1.59      1.52 o 
  -2   9  22       10.15        6.99      1.13 o 
  -1   9  22        1.49        2.99      1.28 o 
   0   9  22        6.65        7.96      1.34 o 
   1   9  22        5.57        3.65      1.31 o 
   2   9  22        5.72        4.83      1.40 o 
  -5  10  22        7.46        3.25      1.75 o 
  -4  10  22       71.77       79.19      3.15 o 
  -3  10  22        4.56        4.86      1.68 o 
  -2  10  22        4.58        3.11      1.61 o 
  -1  10  22        5.21        2.78      1.30 o 
   0  10  22        8.86        9.05      1.45 o 
   1  10  22        1.46        0.55      1.37 o 
  -3  11  22        3.60        2.22      1.67 o 
  -2  11  22        1.77        1.09      1.67 o 
 -10   1  23       23.33       19.23      2.17 o 
  -9   1  23       55.21       51.89      3.77 o 
  -8   1  23       83.78       90.89      2.22 o 
  -7   1  23      173.62      184.61      2.76 o 
  -6   1  23       17.02       16.52      1.21 o 
  -5   1  23       27.03       28.64      1.61 o 
  -4   1  23       17.19        9.73      1.46 o 
  -3   1  23       52.23       52.74      2.55 o 
  -2   1  23       10.07        6.87      0.83 o 
  -1   1  23        1.97        5.29      0.82 o 
   0   1  23       74.97       75.39      1.58 o 
   1   1  23      233.84      222.98      2.74 o 
   2   1  23      194.91      181.79      2.90 o 
   3   1  23        5.43        8.19      2.18 o 
   4   1  23       14.84       12.82      1.98 o 
   5   1  23       83.68       94.76      3.23 o 
  -9   2  23      251.53      293.21      4.38 o 
  -8   2  23       20.29       16.20      1.60 o 
  -7   2  23        6.60        5.60      1.11 o 
  -6   2  23        9.99        6.17      1.08 o 
  -5   2  23       30.94       41.49      1.76 o 
  -4   2  23      622.52      589.96      5.30 o 
  -3   2  23        4.69        4.55      1.04 o 
  -2   2  23        5.14        2.30      0.78 o 
  -1   2  23      540.92      526.59      4.00 o 
   0   2  23        0.25        0.52      0.89 o 
   1   2  23       54.90       59.82      2.15 o 
   2   2  23       27.86       32.07      2.00 o 
   3   2  23       56.44       67.77      2.73 o 
   4   2  23        5.18        3.53      1.61 o 
   5   2  23       93.26       88.05      7.04 o 
  -9   3  23        0.06       -0.27      1.37 o 
  -8   3  23        6.50        8.01      1.48 o 
  -7   3  23      354.13      364.01      4.17 o 
  -6   3  23       56.89       62.46      1.83 o 
  -5   3  23       84.33       84.12      2.29 o 
  -4   3  23        2.82        0.05      0.96 o 
  -3   3  23      155.07      142.06      2.49 o 
  -2   3  23       29.57       32.63      1.27 o 
  -1   3  23        0.28        2.29      0.83 o 
   0   3  23        0.42        2.39      0.93 o 
   1   3  23        0.01        1.59      1.03 o 
   2   3  23        1.19        2.28      1.12 o 
   3   3  23        9.00        9.46      1.67 o 
   4   3  23        5.15        3.87      1.68 o 
  -9   4  23      148.87      177.37      4.08 o 
  -8   4  23       75.21       90.91      2.72 o 
  -7   4  23        0.01       -0.53      1.26 o 
  -6   4  23       90.54       79.66      2.04 o 
  -5   4  23       39.74       32.36      1.63 o 
  -4   4  23       30.57       26.74      1.92 o 
  -3   4  23      436.81      411.71      3.71 o 
  -2   4  23       50.75       50.31      1.76 o 
  -1   4  23       25.97       18.23      1.27 o 
   0   4  23       47.84       45.72      1.52 o 
   1   4  23       10.25       10.03      1.20 o 
   2   4  23        1.78        1.61      1.12 o 
   3   4  23        0.70       -0.83      2.58 o 
   4   4  23        0.81        0.14      1.52 o 
  -9   5  23       65.54       62.39      2.59 o 
  -8   5  23       13.08       18.76      1.71 o 
  -7   5  23       13.66       15.54      1.70 o 
  -6   5  23        2.73        3.92      1.04 o 
  -5   5  23       58.23       51.31      1.76 o 
  -4   5  23        4.51        3.73      1.01 o 
  -3   5  23        1.83        2.00      0.88 o 
  -2   5  23        2.35        1.74      1.21 o 
  -1   5  23        2.19        2.44      1.18 o 
   0   5  23        8.28        5.85      1.28 o 
   1   5  23       12.29       12.97      1.20 o 
   2   5  23        0.72        4.13      1.66 o 
   3   5  23       52.55       54.64      2.66 o 
   4   5  23        3.73        2.58      2.28 o 
  -8   6  23        2.37        2.77      1.48 o 
  -7   6  23       34.33       37.80      2.21 o 
  -6   6  23        0.78        1.18      1.25 o 
  -5   6  23      210.82      220.65      2.99 o 
  -4   6  23       45.09       43.45      1.71 o 
  -3   6  23       89.99       77.85      1.93 o 
  -2   6  23       64.08       56.07      2.09 o 
  -1   6  23        0.09       -1.13      1.13 o 
   0   6  23       87.13       92.22      2.50 o 
   1   6  23      350.56      336.48      3.78 o 
   2   6  23       46.01       53.03      2.21 o 
   3   6  23      153.56      156.18      3.81 o 
  -8   7  23        1.42        4.39      1.52 o 
  -7   7  23       11.74       10.63      1.76 o 
  -6   7  23        3.47        1.70      1.33 o 
  -5   7  23      208.50      211.99      3.94 o 
  -4   7  23        6.68        8.21      1.31 o 
  -3   7  23      199.55      222.53      2.97 o 
  -2   7  23       15.57       14.62      1.41 o 
  -1   7  23       35.70       31.21      1.79 o 
   0   7  23       24.36       27.55      2.86 o 
   1   7  23      184.01      186.17      3.31 o 
   2   7  23       84.72       84.89      2.24 o 
   3   7  23      133.24      137.41      2.51 o 
  -7   8  23        1.15       -0.94      1.39 o 
  -6   8  23      157.39      161.98      4.07 o 
  -5   8  23       11.19       10.51      1.75 o 
  -4   8  23        0.24        1.98      1.54 o 
  -3   8  23      128.67      117.61      2.63 o 
  -2   8  23       17.91       22.38      1.86 o 
  -1   8  23        1.23        0.20      1.25 o 
   0   8  23       10.74        8.99      1.37 o 
   1   8  23        1.31        0.45      1.25 o 
   2   8  23        2.44        3.73      1.46 o 
  -6   9  23       41.25       52.75      2.80 o 
  -5   9  23       67.20       64.87      3.01 o 
  -4   9  23       15.31       23.96      2.09 o 
  -3   9  23       60.23       57.90      2.85 o 
  -2   9  23        0.72        0.27      1.10 o 
  -1   9  23        3.07        0.05      1.28 o 
   0   9  23       26.87       26.85      1.75 o 
   1   9  23        1.25        0.66      1.28 o 
  -4  10  23       97.17       97.97      3.30 o 
  -3  10  23        1.02        1.98      1.68 o 
  -2  10  23        0.15        0.46      1.61 o 
  -1  10  23        8.38       11.93      1.86 o 
  -9   0  24      157.18      149.43      5.56 o 
  -8   0  24       85.23       81.06      3.08 o 
  -7   0  24      419.53      413.60     14.19 o 
  -6   0  24       14.71       13.10      3.47 o 
  -5   0  24       50.33       55.86      2.53 o 
  -4   0  24      221.64      209.68      4.06 o 
  -3   0  24      557.67      542.23      7.15 o 
  -2   0  24      369.82      358.56      3.89 o 
  -1   0  24      189.92      177.12      3.15 o 
   0   0  24      110.93      114.72      2.60 o 
   1   0  24       19.57       22.28      3.18 o 
   2   0  24       44.69       45.60      3.08 o 
   3   0  24      102.82      108.55      4.56 o 
   4   0  24        0.06        1.59      2.18 o 
  -9   1  24       12.10       13.60      2.10 o 
  -8   1  24       84.01       99.90      2.29 o 
  -7   1  24        3.35        0.87      1.26 o 
  -6   1  24       29.14       23.77      1.36 o 
  -5   1  24        4.64        6.38      1.14 o 
  -4   1  24        6.72        5.70      1.08 o 
  -3   1  24      247.51      238.08      3.05 o 
  -2   1  24       75.34       69.71      1.50 o 
  -1   1  24        0.21       -0.78      0.78 o 
   0   1  24      131.09      134.20      1.90 o 
   1   1  24        0.17        3.24      1.04 o 
   2   1  24      120.75      128.82      2.58 o 
   3   1  24        3.25        0.89      1.54 o 
   4   1  24        1.41        3.21      1.61 o 
  -9   2  24       40.39       55.97      2.59 o 
  -8   2  24       76.69       84.84      2.62 o 
  -7   2  24        0.79        0.38      1.11 o 
  -6   2  24       10.66        9.87      1.18 o 
  -5   2  24       31.73       28.06      1.51 o 
  -4   2  24        4.77        7.05      1.04 o 
  -3   2  24        0.01        1.99      1.03 o 
  -2   2  24      430.17      442.43      3.59 o 
  -1   2  24        0.05        4.02      1.04 o 
   0   2  24      208.84      211.54      2.89 o 
   1   2  24      119.52      128.47      2.37 o 
   2   2  24      182.34      191.18      3.37 o 
   3   2  24        0.00        1.03      1.52 o 
   4   2  24       37.21       40.49      2.59 o 
  -9   3  24       22.73       20.19      1.78 o 
  -8   3  24       89.95       97.52      2.78 o 
  -7   3  24       12.53       13.84      1.23 o 
  -6   3  24       89.63       88.62      2.06 o 
  -5   3  24      103.68       91.32      2.05 o 
  -4   3  24       70.97       66.75      1.83 o 
  -3   3  24      757.61      704.84      6.44 o 
  -2   3  24      510.78      504.52      4.29 o 
  -1   3  24      112.04      112.10      2.28 o 
   0   3  24        3.80        3.57      0.94 o 
   1   3  24       19.17       18.60      1.32 o 
   2   3  24       61.37       55.08      2.29 o 
   3   3  24      172.01      176.98      6.35 o 
   4   3  24       73.93       74.38      4.46 o 
  -9   4  24       41.49       51.63      2.46 o 
  -8   4  24      185.68      198.53      3.66 o 
  -7   4  24      158.75      166.32      3.28 o 
  -6   4  24       83.62       80.76      2.07 o 
  -5   4  24       70.49       79.06      1.98 o 
  -4   4  24      102.01       95.61      2.11 o 
  -3   4  24      347.77      324.24      3.64 o 
  -2   4  24      101.00       92.42      1.99 o 
  -1   4  24       12.37       10.92      1.40 o 
   0   4  24       59.81       57.23      1.93 o 
   1   4  24      255.04      263.47      3.00 o 
   2   4  24       64.84       69.14      2.11 o 
   3   4  24      225.28      233.75      4.48 o 
   4   4  24        3.63        4.15      1.67 o 
  -8   5  24       98.54      107.20      4.43 o 
  -7   5  24      113.12      116.84      2.86 o 
  -6   5  24      195.62      202.93      3.55 o 
  -5   5  24       18.63       22.54      1.33 o 
  -4   5  24        1.00        0.65      1.04 o 
  -3   5  24       22.17       18.57      1.10 o 
  -2   5  24        2.83        2.78      1.09 o 
  -1   5  24       15.00       12.49      1.37 o 
   0   5  24        4.48        3.84      1.25 o 
   1   5  24        3.87        2.85      1.01 o 
   2   5  24      651.13      658.36      6.90 o 
   3   5  24        1.21        1.17      2.58 o 
  -8   6  24       17.33       21.14      1.79 o 
  -7   6  24       29.43       41.90      2.91 o 
  -6   6  24        7.61        5.86      1.37 o 
  -5   6  24       16.09       21.90      1.36 o 
  -4   6  24      236.66      250.61      3.98 o 
  -3   6  24       54.88       56.81      1.87 o 
  -2   6  24      165.49      157.00      2.55 o 
  -1   6  24       11.12        8.05      1.37 o 
   0   6  24      196.98      207.19      3.43 o 
   1   6  24       45.29       49.26      2.28 o 
   2   6  24      144.16      152.84      2.64 o 
   3   6  24       85.90       85.61      3.22 o 
  -7   7  24       13.33       16.56      1.64 o 
  -6   7  24      188.70      208.06      3.63 o 
  -5   7  24       65.44       65.68      3.01 o 
  -4   7  24       31.53       47.29      2.16 o 
  -3   7  24       86.11       90.18      2.97 o 
  -2   7  24       10.95        6.74      1.18 o 
  -1   7  24        4.99        4.52      1.25 o 
   0   7  24       27.34       26.55      1.75 o 
   1   7  24       39.77       41.77      2.27 o 
   2   7  24        0.17        1.94      1.43 o 
  -6   8  24       14.70       14.86      1.96 o 
  -5   8  24       22.79       21.14      2.03 o 
  -4   8  24      146.03      141.50      3.78 o 
  -3   8  24      135.08      136.14      2.88 o 
  -2   8  24        6.37        6.18      1.15 o 
  -1   8  24       12.54       12.77      1.39 o 
   0   8  24        1.56        0.16      1.31 o 
   1   8  24        0.65        2.90      1.39 o 
  -5   9  24      149.68      172.23      4.14 o 
  -4   9  24       40.07       36.04      4.76 o 
  -3   9  24        2.64        2.89      1.75 o 
  -2   9  24       13.55       11.01      1.86 o 
  -1   9  24       17.61       16.75      1.60 o 
   0   9  24       16.96       16.40      1.55 o 
  -9   1  25      218.35      227.18      4.98 o 
  -8   1  25      222.49      250.32      3.38 o 
  -7   1  25        1.87        3.34      1.12 o 
  -6   1  25        4.33        1.65      1.02 o 
  -5   1  25       40.29       28.69      1.58 o 
  -4   1  25       55.41       49.75      1.80 o 
  -3   1  25       23.26       20.62      1.43 o 
  -2   1  25       24.40       21.87      1.39 o 
  -1   1  25       23.12       18.26      1.14 o 
   0   1  25        4.66        6.37      1.06 o 
   1   1  25       14.42       14.88      1.38 o 
   2   1  25       64.60       68.62      2.73 o 
   3   1  25        3.39        3.83      1.61 o 
   4   1  25       14.53        7.98      1.75 o 
  -9   2  25       15.26       18.94      1.78 o 
  -8   2  25       21.76       17.77      1.71 o 
  -7   2  25        0.05        1.16      1.16 o 
  -6   2  25       30.34       30.43      1.66 o 
  -5   2  25       20.63       16.08      1.24 o 
  -4   2  25        5.14        3.52      1.03 o 
  -3   2  25      200.34      232.35      3.16 o 
  -2   2  25      106.64      112.43      2.31 o 
  -1   2  25        0.95        1.18      0.86 o 
   0   2  25       23.40       24.01      2.14 o 
   1   2  25      143.78      149.16      2.65 o 
   2   2  25       28.77       26.17      2.17 o 
   3   2  25        0.00       -1.19      1.54 o 
  -8   3  25        0.20        0.65      1.45 o 
  -7   3  25      220.41      207.67      3.05 o 
  -6   3  25        0.61       -0.49      1.08 o 
  -5   3  25        2.44        3.15      1.08 o 
  -4   3  25        2.50        2.26      1.08 o 
  -3   3  25      271.30      273.04      3.39 o 
  -2   3  25      536.15      533.55      4.50 o 
  -1   3  25       86.31       87.12      2.52 o 
   0   3  25       41.97       46.57      1.65 o 
   1   3  25       39.50       37.45      1.79 o 
   2   3  25        8.41        6.18      1.75 o 
   3   3  25        7.69        7.10      1.89 o 
  -8   4  25      248.49      272.20      5.02 o 
  -7   4  25        3.41        4.12      1.45 o 
  -6   4  25        0.57        0.76      1.08 o 
  -5   4  25        6.12        6.63      1.11 o 
  -4   4  25       26.82       22.93      1.55 o 
  -3   4  25      193.38      192.95      2.84 o 
  -2   4  25        1.37        2.04      1.03 o 
  -1   4  25       60.90       59.09      2.98 o 
   0   4  25      124.31      120.86      2.11 o 
   1   4  25       67.71       81.20      1.90 o 
   2   4  25       37.07       33.78      2.73 o 
   3   4  25        8.55        8.94      1.89 o 
  -8   5  25      166.54      180.20      3.59 o 
  -7   5  25       25.59       26.40      1.86 o 
  -6   5  25       91.05      100.56      2.70 o 
  -5   5  25        0.68        0.68      1.06 o 
  -4   5  25       88.85       82.73      2.05 o 
  -3   5  25       13.27        9.06      1.33 o 
  -2   5  25       13.10        9.46      1.18 o 
  -1   5  25        0.47       -1.21      1.21 o 
   0   5  25      187.53      179.83      3.27 o 
   1   5  25       24.71       22.72      1.31 o 
   2   5  25      265.54      277.17      4.00 o 
   3   5  25       29.60       20.38      2.09 o 
  -7   6  25       24.61       29.72      2.49 o 
  -6   6  25       42.90       44.77      2.33 o 
  -5   6  25        0.00        0.09      1.08 o 
  -4   6  25       70.88       69.74      2.32 o 
  -3   6  25       14.84       14.39      1.44 o 
  -2   6  25        1.99        1.21      1.06 o 
  -1   6  25        1.03        2.76      1.31 o 
   0   6  25       12.97       17.15      1.55 o 
   1   6  25        7.27        8.32      1.48 o 
   2   6  25       60.53       68.36      2.12 o 
  -7   7  25       41.14       41.08      4.17 o 
  -6   7  25        9.99        9.56      1.81 o 
  -5   7  25        0.82        0.91      1.61 o 
  -4   7  25       44.99       56.91      2.32 o 
  -3   7  25       16.07       17.69      2.25 o 
  -2   7  25        1.20       -0.48      1.08 o 
  -1   7  25       15.54       15.23      1.48 o 
   0   7  25        0.06       -1.00      1.59 o 
   1   7  25        0.28        1.94      1.40 o 
  -5   8  25        6.37        6.46      1.81 o 
  -4   8  25        0.05        0.57      1.67 o 
  -3   8  25       68.89       78.12      2.44 o 
  -2   8  25       96.71      110.41      2.42 o 
  -1   8  25       21.77       20.34      1.60 o 
   0   8  25        0.32       -0.60      1.37 o 
  -4   9  25        3.47        4.15      1.81 o 
  -3   9  25        5.54        8.01      2.38 o 
  -2   9  25        3.50        2.89      1.72 o 
  -8   0  26       60.67       62.36      3.08 o 
  -7   0  26       64.61       65.29      3.14 o 
  -6   0  26       27.26       18.94      1.86 o 
  -5   0  26        3.91        6.09      1.89 o 
  -4   0  26      299.97      310.64      5.95 o 
  -3   0  26      112.67      122.38      5.56 o 
  -2   0  26        6.88        3.97      1.26 o 
  -1   0  26       25.14       28.25      1.59 o 
   0   0  26       72.44       75.03      2.99 o 
   1   0  26       14.44       10.33      1.98 o 
   2   0  26      127.55      134.55      5.16 o 
   3   0  26        5.70        6.15      2.38 o 
  -8   1  26      134.58      143.82      3.31 o 
  -7   1  26      217.19      236.18      4.33 o 
  -6   1  26        0.13       -0.60      1.04 o 
  -5   1  26       15.08       18.06      1.34 o 
  -4   1  26       19.18       14.73      1.28 o 
  -3   1  26        1.73        2.72      1.06 o 
  -2   1  26       56.63       54.64      1.68 o 
  -1   1  26       10.93       15.05      0.99 o 
   0   1  26       94.40       88.27      2.00 o 
   1   1  26      101.52      100.52      2.41 o 
   2   1  26       28.95       25.83      2.03 o 
   3   1  26       15.71       14.11      1.82 o 
  -8   2  26       74.78       74.87      2.63 o 
  -7   2  26      142.18      172.66      2.94 o 
  -6   2  26       50.12       41.77      1.85 o 
  -5   2  26       15.11       17.55      1.31 o 
  -4   2  26       24.26       21.36      1.34 o 
  -3   2  26       57.43       53.74      1.89 o 
  -2   2  26      493.41      498.63      4.36 o 
  -1   2  26      143.46      144.51      2.92 o 
   0   2  26        0.06        0.22      0.96 o 
   1   2  26       75.31       76.97      2.43 o 
   2   2  26        0.00       -0.69      1.89 o 
   3   2  26       17.19       15.48      1.89 o 
  -8   3  26       21.01       23.76      1.86 o 
  -7   3  26        5.99       10.24      1.60 o 
  -6   3  26        5.96        3.17      1.16 o 
  -5   3  26        3.13        2.73      1.11 o 
  -4   3  26        8.40        4.77      1.14 o 
  -3   3  26       83.53       90.32      2.17 o 
  -2   3  26       26.76       33.66      1.77 o 
  -1   3  26        7.64        8.20      1.45 o 
   0   3  26        5.25        9.67      1.24 o 
   1   3  26        5.68        5.58      1.39 o 
   2   3  26        0.85       -0.40      1.54 o 
   3   3  26       60.47       63.29      2.94 o 
  -8   4  26       78.49       93.35      3.15 o 
  -7   4  26       75.04       83.91      2.71 o 
  -6   4  26       53.73       46.46      1.92 o 
  -5   4  26        2.88        1.58      1.12 o 
  -4   4  26        8.36        5.77      1.16 o 
  -3   4  26        0.01        1.50      1.25 o 
  -2   4  26        4.52        3.01      1.18 o 
  -1   4  26       15.32       13.59      1.52 o 
   0   4  26       23.38       22.97      2.66 o 
   1   4  26       23.81       28.62      2.89 o 
   2   4  26       58.15       55.38      2.87 o 
  -7   5  26      154.95      154.94      3.36 o 
  -6   5  26        0.00       -0.25      1.40 o 
  -5   5  26        0.00       -0.20      1.08 o 
  -4   5  26       12.00       14.76      1.53 o 
  -3   5  26      177.53      170.07      4.16 o 
  -2   5  26      105.48       93.67      2.22 o 
  -1   5  26        0.71       -0.43      1.22 o 
   0   5  26       30.41       33.62      2.40 o 
   1   5  26       20.70       19.50      1.44 o 
   2   5  26       30.58       36.14      2.16 o 
  -7   6  26      124.05      129.13      3.21 o 
  -6   6  26       65.11       85.36      3.08 o 
  -5   6  26        8.23        6.49      1.81 o 
  -4   6  26        0.26       -0.07      1.30 o 
  -3   6  26       15.71       15.13      1.53 o 
  -2   6  26       35.70       28.82      2.29 o 
  -1   6  26        0.01        0.85      1.37 o 
   0   6  26        0.00        1.06      1.47 o 
   1   6  26       39.11       36.47      2.25 o 
  -6   7  26        0.25        0.15      1.75 o 
  -5   7  26       78.33       84.13      3.15 o 
  -4   7  26        0.55        1.09      1.68 o 
  -3   7  26       20.76       19.82      1.67 o 
  -2   7  26       97.95      103.04      2.37 o 
  -1   7  26        0.40        1.54      1.95 o 
   0   7  26        0.91        0.47      1.40 o 
  -4   8  26       15.71       22.03      2.09 o 
  -3   8  26        3.97        2.81      1.81 o 
  -2   8  26       41.99       50.34      2.02 o 
  -1   8  26       35.63       36.01      2.12 o 
  -8   1  27       97.67      105.86      3.01 o 
  -7   1  27       72.66       86.73      2.30 o 
  -6   1  27      132.05      143.05      2.59 o 
  -5   1  27        2.80        1.99      1.32 o 
  -4   1  27        8.99        8.30      1.24 o 
  -3   1  27        6.32        7.39      1.21 o 
  -2   1  27      223.83      232.60      2.84 o 
  -1   1  27      138.68      146.61      2.33 o 
   0   1  27       20.33       22.91      2.27 o 
   1   1  27      101.08       97.76      2.76 o 
   2   1  27       14.90       13.64      1.89 o 
  -8   2  27       41.86       41.75      2.43 o 
  -7   2  27       49.68       56.04      2.15 o 
  -6   2  27       10.39        7.81      1.24 o 
  -5   2  27        0.07       -0.81      1.08 o 
  -4   2  27       29.68       34.22      1.81 o 
  -3   2  27       64.19       65.23      2.00 o 
  -2   2  27       15.81       33.78      1.88 o 
  -1   2  27        6.71       11.95      1.26 o 
   0   2  27       41.95       44.66      1.72 o 
   1   2  27        7.61        8.50      1.75 o 
   2   2  27       38.14       32.46      2.45 o 
  -7   3  27       89.36       92.84      2.82 o 
  -6   3  27       17.19       10.56      1.30 o 
  -5   3  27        0.07       -0.12      1.08 o 
  -4   3  27       85.55      102.55      2.30 o 
  -3   3  27       16.22       19.24      1.36 o 
  -2   3  27        0.00        1.53      1.18 o 
  -1   3  27       74.38       76.18      2.80 o 
   0   3  27      148.28      158.97      2.73 o 
   1   3  27       73.43       76.66      2.41 o 
   2   3  27       14.31       17.74      2.03 o 
  -7   4  27       46.29       47.41      2.45 o 
  -6   4  27       16.12       13.64      1.37 o 
  -5   4  27       25.98       24.94      1.44 o 
  -4   4  27        0.05        0.72      1.08 o 
  -3   4  27       91.66       86.14      2.53 o 
  -2   4  27       15.68       14.52      1.33 o 
  -1   4  27      259.45      258.47      3.89 o 
   0   4  27      111.92      118.76      3.81 o 
   1   4  27       65.23       71.11      2.48 o 
  -7   5  27        1.01        1.98      2.38 o 
  -6   5  27        0.98        2.03      1.41 o 
  -5   5  27       14.97       13.97      1.55 o 
  -4   5  27        3.54        4.63      1.44 o 
  -3   5  27        4.85        3.54      1.37 o 
  -2   5  27       32.07       27.25      1.55 o 
  -1   5  27       15.75        9.41      1.48 o 
   0   5  27        4.93        2.98      1.45 o 
   1   5  27      103.53      107.83      2.42 o 
  -6   6  27       33.26       28.10      2.48 o 
  -5   6  27        3.73        0.13      1.75 o 
  -4   6  27       33.21       35.46      2.10 o 
  -3   6  27       83.64       87.10      2.62 o 
  -2   6  27       17.23       19.56      1.43 o 
  -1   6  27        4.06        4.19      1.78 o 
   0   6  27       38.48       43.11      2.33 o 
  -5   7  27        0.06        0.79      2.38 o 
  -4   7  27       11.94        8.81      1.89 o 
  -3   7  27       27.80       29.31      2.07 o 
  -2   7  27        6.19        7.62      1.26 o 
  -1   7  27       57.51       57.83      2.43 o 
  -7   0  28       48.38       51.64      3.05 o 
  -6   0  28       98.14      108.64      3.77 o 
  -5   0  28       77.75       77.52      2.94 o 
  -4   0  28       43.33       50.11      2.78 o 
  -3   0  28        8.98        5.85      1.61 o 
  -2   0  28        8.52        6.15      1.68 o 
  -1   0  28      276.75      275.19      5.05 o 
   0   0  28       94.82       99.02      4.76 o 
   1   0  28        0.06        1.79      2.38 o 
  -7   1  28        5.51        5.30      1.30 o 
  -6   1  28        3.86        3.30      1.26 o 
  -5   1  28       34.22       42.35      1.93 o 
  -4   1  28       14.04       15.77      1.36 o 
  -3   1  28        3.17        8.37      1.29 o 
  -2   1  28       38.53       41.87      1.98 o 
  -1   1  28        3.05        3.76      1.06 o 
   0   1  28       56.49       53.02      2.72 o 
   1   1  28       15.48       16.19      1.96 o 
  -7   2  28        0.65        1.23      1.25 o 
  -6   2  28       82.30       77.52      2.25 o 
  -5   2  28       11.32       10.67      1.31 o 
  -4   2  28        8.99       11.41      1.28 o 
  -3   2  28       29.81       29.41      1.99 o 
  -2   2  28      388.05      384.29      4.31 o 
  -1   2  28       54.86       64.53      2.16 o 
   0   2  28        8.46       12.52      2.62 o 
   1   2  28        0.97       -0.50      1.68 o 
  -7   3  28       35.80       29.70      1.98 o 
  -6   3  28      179.00      204.04      3.22 o 
  -5   3  28       39.14       47.65      2.05 o 
  -4   3  28        9.11        9.59      1.31 o 
  -3   3  28        4.21        2.66      1.33 o 
  -2   3  28        1.20        6.21      1.23 o 
  -1   3  28      258.91      270.29      4.82 o 
   0   3  28      124.33      124.43      3.60 o 
   1   3  28       20.36       17.58      1.64 o 
  -6   4  28       34.45       33.68      1.90 o 
  -5   4  28       50.76       44.36      1.94 o 
  -4   4  28        6.99        9.38      1.45 o 
  -3   4  28       26.57       24.94      1.71 o 
  -2   4  28       14.04       12.94      1.35 o 
  -1   4  28      181.30      178.19      3.43 o 
   0   4  28       16.40       13.53      1.63 o 
  -6   5  28        4.74        5.25      1.95 o 
  -5   5  28       52.84       56.71      2.32 o 
  -4   5  28       16.80       12.92      1.60 o 
  -3   5  28       57.70       50.57      2.29 o 
  -2   5  28       58.50       57.55      2.07 o 
  -1   5  28        1.24       -1.41      1.41 o 
   0   5  28       13.34       11.63      1.67 o 
  -4   6  28        0.48       -0.37      1.44 o 
  -3   6  28       35.68       34.22      2.02 o 
  -2   6  28       33.23       29.86      1.66 o 
  -1   6  28       13.22        7.93      1.56 o 
  -6   1  29       92.04       98.12      2.50 o 
  -5   1  29        0.27        1.58      1.21 o 
  -4   1  29       27.42       27.13      1.62 o 
  -3   1  29        6.67       10.89      1.34 o 
  -2   1  29       45.53       46.98      2.25 o 
  -1   1  29       24.36       21.66      1.46 o 
   0   1  29        0.00       -0.07      1.26 o 
  -6   2  29        1.28        3.19      1.36 o 
  -5   2  29        6.95        5.28      1.34 o 
  -4   2  29       23.78       22.30      1.46 o 
  -3   2  29       89.93       94.65      2.79 o 
  -2   2  29       83.09       94.06      2.39 o 
  -1   2  29        0.60        3.07      1.31 o 
   0   2  29        5.29        6.85      1.52 o 
  -6   3  29       36.52       53.09      2.20 o 
  -5   3  29       30.22       38.37      1.95 o 
  -4   3  29       17.76       13.25      1.60 o 
  -3   3  29       43.48       45.46      2.24 o 
  -2   3  29      131.44      121.48      2.68 o 
  -1   3  29        2.80        8.96      1.46 o 
   0   3  29        0.01        3.77      1.49 o 
  -5   4  29      131.27      126.37      3.01 o 
  -4   4  29       45.42       42.99      2.43 o 
  -3   4  29       23.11       21.39      1.74 o 
  -2   4  29      363.43      363.86      4.31 o 
  -1   4  29        0.66        1.08      1.31 o 
  -4   5  29        0.31       -1.13      1.44 o 
  -3   5  29        1.69        2.23      1.45 o 
  -2   5  29       93.22      101.44      2.57 o 
  -5   0  30      118.91      121.67      3.86 o 
  -4   0  30        1.91        2.88      1.82 o 
  -3   0  30      505.18      530.84      7.58 o 
  -2   0  30      259.87      284.37      7.54 o 
  -1   0  30       30.96       34.87      2.81 o 
  -5   1  30        0.66        0.60      1.31 o 
  -4   1  30       11.36       13.89      1.41 o 
  -3   1  30       16.57       15.09      1.68 o 
  -2   1  30        0.05       -1.29      1.82 o 
  -1   1  30       19.90       17.12      1.46 o 
  -5   2  30      183.44      211.65      4.15 o 
  -4   2  30        4.49        8.37      1.56 o 
  -3   2  30      209.62      247.68      4.08 o 
  -2   2  30      177.17      203.78      3.78 o 
  -1   2  30       68.41       83.65      2.97 o 
  -4   3  30       13.94       19.13      1.74 o 
  -3   3  30        0.07       -0.45      1.41 o 
  -2   3  30        3.03        5.18      1.37 o 
                                                 
